# Supplementary material for: Identification of responsive gene modules by network-based gene clustering and extending: application to inflammation and angiogenesis
Source: BMC Syst Biol. 2010 Apr 21;4:47. doi: 10.1186/1752-0509-4-47 (PMC2873318; doi:10.1186/1752-0509-4-47)
Supplement: Additional file 1 — The biggest responsive gene modules. The list of the Entrez IDs of the genes in the biggest responsive gene modules and the differentially expressed genes of TNF/VEGF stimulated HUVECs. [file 1752-0509-4-47-S1.XLS]

## Sheet: TNF_Module
Entrez Gene ID	Type	Symbol	284 genes		ID1	ID2
196	DE_Gene	AHR			196	2033
214	DE_Gene	ALCAM			196	2099
301	DE_Gene	ANXA1			196	5925
302	Extend_Gene	ANXA2			196	5970
329	Extend_Gene	BIRC2			196	10499
330	DE_Gene	BIRC3			301	1956
367	DE_Gene	AR			302	2885
467	DE_Gene	ATF3			329	836
481	DE_Gene	ATP1B1			329	842
546	Extend_Gene	ATRX			329	7185
595	DE_Gene	CCND1			330	836
602	DE_Gene	BCL3			330	7185
605	DE_Gene	BCL7A			367	595
637	Extend_Gene	BID			367	836
682	Extend_Gene	BSG			367	840
683	DE_Gene	BST1			367	1616
817	DE_Gene	CAMK2D			367	2033
818	Extend_Gene	CAMK2G			367	2099
825	Extend_Gene	CAPN3			367	2308
834	DE_Gene	CASP1			367	3146
836	Shortest_Gene	CASP3			367	3376
839	DE_Gene	CASP6			367	3725
840	DE_Gene	CASP7			367	4790
842	Shortest_Gene	CASP9			367	5728
857	Shortest_Gene	CAV1			367	5829
859	Extend_Gene	CAV3			367	5925
862	Extend_Gene	RUNX1T1			367	5970
867	DE_Gene	CBL			367	6774
868	Extend_Gene	CBLB			367	8204
890	Extend_Gene	CCNA2			367	8850
958	DE_Gene	CD40			367	10399
960	DE_Gene	CD44			367	23780
1019	Extend_Gene	CDK4			467	3725
1107	Extend_Gene	CHD3			467	4088
1387	Extend_Gene	CREBBP			467	4790
1390	Extend_Gene	CREM			467	7157
1437	Extend_Gene	CSF2			467	55791
1439	DE_Gene	CSF2RB			481	55791
1445	Shortest_Gene	CSK			595	1019
1457	Extend_Gene	CSNK2A1			595	2099
1459	Shortest_Gene	CSNK2A2			595	5981
1460	Extend_Gene	CSNK2B			595	6774
1601	Extend_Gene	DAB2			602	2932
1602	DE_Gene	DACH1			602	3065
1612	DE_Gene	DAPK1			605	5971
1616	DE_Gene	DAXX			637	7529
1676	Extend_Gene	DFFA			682	857
1875	DE_Gene	E2F5			817	1390
1956	DE_Gene	EGFR			817	6772
1965	Extend_Gene	EIF2S1			818	1390
2033	Extend_Gene	EP300			818	1956
2057	DE_Gene	EPOR			818	6772
2059	DE_Gene	EPS8			825	8291
2099	Shortest_Gene	ESR1			834	367
2113	DE_Gene	ETS1			834	637
2114	DE_Gene	ETS2			834	1956
2247	DE_Gene	FGF2			834	4734
2260	Shortest_Gene	FGFR1			834	5664
2274	DE_Gene	FHL2			836	637
2308	Extend_Gene	FOXO1			836	1676
2521	DE_Gene	FUS			836	1965
2617	DE_Gene	GARS			836	2802
2625	Extend_Gene	GATA3			836	3146
2643	DE_Gene	GCH1			836	4067
2770	Shortest_Gene	GNAI1			836	4205
2802	Extend_Gene	GOLGA3			836	4734
2885	Extend_Gene	GRB2			836	5591
2888	DE_Gene	GRB14			836	5610
2932	Shortest_Gene	GSK3B			836	5664
2969	DE_Gene	GTF2I			836	5829
3065	DE_Gene	HDAC1			836	5879
3066	Shortest_Gene	HDAC2			836	5921
3096	DE_Gene	HIVEP1			836	5925
3146	Shortest_Gene	HMGB1			836	5981
3150	Extend_Gene	HMGN1			836	7185
3298	DE_Gene	HSF2			836	7187
3312	Extend_Gene	HSPA8			836	8428
3376	Shortest_Gene	IARS			839	836
3429	DE_Gene	IFI27			839	1107
3430	DE_Gene	IFI35			839	1965
3454	Extend_Gene	IFNAR1			839	4734
3455	DE_Gene	IFNAR2			839	5664
3486	Extend_Gene	IGFBP3			839	5925
3563	DE_Gene	IL3RA			839	6304
3566	Extend_Gene	IL4R			839	7185
3575	DE_Gene	IL7R			839	8837
3604	DE_Gene	TNFRSF9			840	329
3611	DE_Gene	ILK			840	330
3659	DE_Gene	IRF1			840	2802
3660	DE_Gene	IRF2			840	4205
3678	Extend_Gene	ITGA5			840	4734
3693	DE_Gene	ITGB5			840	5610
3714	DE_Gene	JAG2			840	5664
3716	DE_Gene	JAK1			840	5879
3725	Extend_Gene	JUN			840	5921
3815	Extend_Gene	KIT			840	5925
3838	Extend_Gene	KPNA2			840	7132
3842	Extend_Gene	TNPO1			840	8428
3875	Shortest_Gene	KRT18			840	8837
4005	Extend_Gene	LMO2			842	330
4049	Extend_Gene	LTA			842	836
4050	DE_Gene	LTB			842	5925
4066	DE_Gene	LYL1			857	367
4067	DE_Gene	LYN			857	683
4086	Extend_Gene	SMAD1			857	1445
4088	DE_Gene	SMAD3			857	2099
4093	Shortest_Gene	SMAD9			857	3611
4197	DE_Gene	MDS1///EVI1			857	5621
4205	Extend_Gene	MEF2A			857	5777
4208	Extend_Gene	MEF2C			857	7133
4216	Shortest_Gene	MAP3K4			857	7189
4217	DE_Gene	MAP3K5			859	1956
4242	Extend_Gene	MFNG			862	3065
4312	DE_Gene	MMP1			862	56893
4316	Extend_Gene	MMP7			867	3875
4615	Shortest_Gene	MYD88			867	4067
4616	DE_Gene	GADD45B			867	5159
4659	Extend_Gene	PPP1R12A			867	5295
4734	Shortest_Gene	NEDD4			867	6776
4771	Extend_Gene	NF2			867	7189
4790	DE_Gene	NFKB1			867	7529
4791	DE_Gene	NFKB2			867	10971
4793	DE_Gene	NFKBIB			868	1956
4794	DE_Gene	NFKBIE			868	2885
4851	Shortest_Gene	NOTCH1			868	4734
4853	DE_Gene	NOTCH2			868	5295
5037	Extend_Gene	PEBP1			868	8440
5069	Extend_Gene	PAPPA			958	329
5159	Extend_Gene	PDGFRB			958	330
5196	Extend_Gene	PF4			958	857
5245	Extend_Gene	PHB			958	867
5295	Shortest_Gene	PIK3R1			958	3312
5324	DE_Gene	PLAG1			958	3566
5325	DE_Gene	PLAGL1			958	5295
5329	DE_Gene	PLAUR			960	2617
5338	Extend_Gene	PLD2			1019	4088
5371	DE_Gene	PML			1019	5925
5393	DE_Gene	EXOSC9			1019	5981
5465	Extend_Gene	PPARA			1107	3838
5467	DE_Gene	PPARD			1107	6304
5518	Extend_Gene	PPP2R1A			1107	7157
5552	DE_Gene	SRGN			1107	7329
5584	Extend_Gene	PRKCI			1107	8764
5591	Extend_Gene	PRKDC			1107	51588
5604	Shortest_Gene	MAP2K1			1387	367
5610	Extend_Gene	EIF2AK2			1387	602
5621	Extend_Gene	PRNP			1387	1445
5664	DE_Gene	PSEN2			1387	1457
5717	Extend_Gene	PSMD11			1387	1459
5728	Extend_Gene	PTEN			1387	1602
5777	Extend_Gene	PTPN6			1387	1616
5829	Extend_Gene	PXN			1387	1875
5879	Shortest_Gene	RAC1			1387	2099
5901	Shortest_Gene	RAN			1387	2274
5903	Extend_Gene	RANBP2			1387	2308
5905	DE_Gene	RANGAP1			1387	3065
5921	Extend_Gene	RASA1			1387	3725
5925	Shortest_Gene	RB1			1387	3838
5934	DE_Gene	RBL2			1387	4088
5970	DE_Gene	RELA			1387	5371
5971	DE_Gene	RELB			1387	5970
5981	Shortest_Gene	RFC1			1387	6197
6047	Extend_Gene	RNF4			1387	6774
6197	Shortest_Gene	RPS6KA3			1387	7157
6304	DE_Gene	SATB1			1387	7533
6310	Extend_Gene	ATXN1			1387	8554
6428	Extend_Gene	SFRS3			1387	10499
6461	DE_Gene	SHB			1387	84441
6497	Extend_Gene	SKI			1390	1387
6613	Extend_Gene	SUMO2			1439	1437
6622	Extend_Gene	SNCA			1439	2057
6642	Extend_Gene	SNX1			1439	3563
6711	DE_Gene	SPTBN1			1439	3815
6714	Extend_Gene	SRC			1439	6772
6772	DE_Gene	STAT1			1439	6774
6773	Extend_Gene	STAT2			1439	6850
6774	Shortest_Gene	STAT3			1445	960
6776	DE_Gene	STAT5A			1445	4067
6778	DE_Gene	STAT6			1445	5829
6850	Extend_Gene	SYK			1445	6714
6868	Extend_Gene	ADAM17			1457	637
7010	Extend_Gene	TEK			1457	857
7030	Extend_Gene	TFE3			1457	1390
7097	DE_Gene	TLR2			1457	3065
7099	DE_Gene	TLR4			1457	3066
7124	DE_Gene	TNF			1457	3486
7128	DE_Gene	TNFAIP3			1457	3725
7132	DE_Gene	TNFRSF1A			1457	4208
7133	DE_Gene	TNFRSF1B			1457	5621
7157	Extend_Gene	TP53			1457	5664
7185	DE_Gene	TRAF1			1457	5728
7186	Shortest_Gene	TRAF2			1457	5905
7187	DE_Gene	TRAF3			1457	5970
7189	Extend_Gene	TRAF6			1457	6622
7278	Extend_Gene	TUBA3C			1457	6711
7292	DE_Gene	TNFSF4			1457	7157
7293	DE_Gene	TNFRSF4			1457	10287
7297	DE_Gene	TYK2			1457	11140
7323	Shortest_Gene	UBE2D3			1459	637
7329	Extend_Gene	UBE2I			1459	857
7410	Extend_Gene	VAV2			1459	1390
7465	DE_Gene	WEE1			1459	1460
7528	Extend_Gene	YY1			1459	3065
7529	Extend_Gene	YWHAB			1459	3066
7532	Shortest_Gene	YWHAG			1459	5621
7533	Extend_Gene	YWHAH			1459	5728
7919	Extend_Gene	BAT1			1459	6622
8204	DE_Gene	NRIP1			1459	10287
8291	DE_Gene	DYSF			1459	11140
8405	DE_Gene	SPOP			1460	637
8428	Extend_Gene	STK24			1460	1457
8440	Extend_Gene	NCK2			1460	2099
8517	Extend_Gene	IKBKG			1460	2247
8554	Extend_Gene	PIAS1			1460	5621
8567	Extend_Gene	MADD			1460	7157
8648	Shortest_Gene	NCOA1			1601	1445
8660	DE_Gene	IRS2			1601	2885
8717	Extend_Gene	TRADD			1601	3693
8718	DE_Gene	TNFRSF25			1601	6714
8744	DE_Gene	TNFSF9			1602	4088
8764	DE_Gene	TNFRSF14			1602	7329
8767	DE_Gene	RIPK2			1602	9611
8772	Extend_Gene	FADD			1612	7132
8795	DE_Gene	TNFRSF10B			1616	546
8804	Extend_Gene	CREG1			1616	2113
8837	Shortest_Gene	CFLAR			1616	3065
8850	DE_Gene	PCAF			1616	3066
9021	Extend_Gene	SOCS3			1616	4217
9063	DE_Gene	PIAS2			1616	5371
9111	DE_Gene	NMI			1616	7157
9146	DE_Gene	HGS			1676	840
9252	DE_Gene	RPS6KA5			1676	29888
9325	Extend_Gene	TRIP4			1875	2033
9466	Extend_Gene	IL27RA			1875	4088
9530	Extend_Gene	BAG4			1875	5934
9611	Shortest_Gene	NCOR1			1956	214
9759	Shortest_Gene	HDAC4			1956	367
9794	Extend_Gene	MAML1			1956	481
9839	Extend_Gene	ZEB2			1956	857
9972	DE_Gene	NUP153			1956	867
9975	DE_Gene	NR1D2			1956	960
10010	DE_Gene	TANK			1956	2885
10148	DE_Gene	EBI3			1956	4067
10212	Extend_Gene	DDX39			1956	5338
10287	Extend_Gene	RGS19			1956	5604
10313	Extend_Gene	RTN3			1956	5921
10379	DE_Gene	IRF9			1956	6772
10392	Extend_Gene	NOD1			1956	6774
10399	Extend_Gene	GNB2L1			1956	7410
10438	DE_Gene	C1D			1956	9146
10499	Extend_Gene	NCOA2			1965	5610
10524	Extend_Gene	HTATIP			2033	595
10762	DE_Gene	NUP50			2033	1387
10772	Extend_Gene	FUSIP1			2033	2099
10912	Extend_Gene	GADD45G			2033	2113
10971	Shortest_Gene	YWHAQ			2033	2114
11140	Extend_Gene	CDC37			2033	3150
22800	Extend_Gene	RRAS2			2033	3725
22861	DE_Gene	NLRP1			2033	3838
22900	DE_Gene	CARD8			2033	4086
23421	Shortest_Gene	ITGB3BP			2033	4088
23462	DE_Gene	HEY1			2033	4205
23636	DE_Gene	NUP62			2033	5371
23641	Shortest_Gene	LDOC1			2033	5465
23643	DE_Gene	LY96			2033	5467
23647	Extend_Gene	ARFIP2			2033	5901
23780	DE_Gene	APOL2			2033	5970
26959	DE_Gene	HBP1			2033	6774
28996	DE_Gene	HIPK2			2033	6776
29108	DE_Gene	PYCARD			2033	6778
29888	DE_Gene	STRN4			2033	7157
50507	DE_Gene	NOX4			2033	7528
51588	Extend_Gene	PIAS4			2033	8648
55577	Extend_Gene	NAGK			2033	10499
55620	Shortest_Gene	STAP2			2057	867
55707	DE_Gene	NECAP2			2057	2885
55791	Extend_Gene	C1orf103			2059	1956
56893	Extend_Gene	UBQLN4			2059	3693
58484	Extend_Gene	NLRC4			2059	6714
64127	DE_Gene	NOD2			2099	1956
79155	DE_Gene	TNIP2			2099	2274
84441	Extend_Gene	MAML2			2099	2770
128866	DE_Gene	CHMP4B			2099	4088
148022	DE_Gene	TICAM1			2099	4790
					2099	5970
					2099	6047
					2099	7329
					2099	7533
					2099	10524
					2113	1387
					2113	2625
					2113	4088
					2113	4790
					2113	6714
					2113	6778
					2113	9611
					2114	1387
					2114	2113
					2114	2625
					2114	6714
					2114	9611
					2247	960
					2247	1457
					2247	1459
					2247	6197
					2260	1387
					2260	2247
					2260	2885
					2260	5295
					2260	8440
					2260	10313
					2274	367
					2274	2033
					2274	2308
					2274	5664
					2274	6310
					2308	2099
					2643	481
					2643	3312
					2770	2057
					2885	867
					2885	2099
					2885	8660
					2888	1956
					2888	2260
					2888	5159
					2888	7010
					2932	595
					2932	1390
					2932	2308
					2932	3611
					2932	4790
					2932	4851
					2932	4853
					2932	5829
					2932	7157
					2969	6772
					2969	6774
					2969	7528
					3065	367
					3065	546
					3065	4790
					3065	5245
					3065	5371
					3065	5467
					3065	5925
					3065	5934
					3065	5970
					3065	5981
					3065	6774
					3066	3065
					3066	5467
					3066	5970
					3066	6774
					3066	7528
					3096	6310
					3146	3660
					3146	7099
					3146	55791
					3150	3660
					3312	5925
					3312	10971
					3376	2617
					3429	595
					3429	1019
					3454	3455
					3454	6774
					3455	3716
					3455	6773
					3455	7297
					3455	10399
					3486	857
					3486	960
					3563	1437
					3566	6778
					3575	3716
					3575	5295
					3575	6774
					3575	6776
					3604	7185
					3604	7186
					3604	7187
					3611	4659
					3659	2033
					3660	1457
					3660	2033
					3660	6772
					3678	1956
					3693	2274
					3693	3678
					3714	4851
					3714	4853
					3716	1439
					3716	2885
					3716	3563
					3716	3566
					3716	5159
					3716	5777
					3716	6772
					3716	6773
					3716	6774
					3716	6778
					3716	7297
					3716	9021
					3725	602
					3725	2099
					3725	2113
					3725	2114
					3725	5970
					3725	6497
					3725	6774
					3725	10499
					3815	867
					3815	868
					3815	2057
					3815	2885
					3815	6772
					3815	6776
					3838	4793
					3838	5970
					3838	5971
					3838	7157
					3842	5901
					3842	5903
					3875	836
					3875	839
					3875	840
					3875	1956
					3875	7533
					3875	9146
					3875	23641
					4005	2625
					4005	4066
					4005	6772
					4050	4049
					4067	840
					4067	842
					4067	1439
					4067	1460
					4067	2057
					4067	3575
					4067	3815
					4067	6622
					4067	6850
					4086	367
					4086	4088
					4086	5717
					4086	8850
					4086	26959
					4088	367
					4088	818
					4088	1601
					4088	2308
					4088	3096
					4088	3312
					4088	3725
					4088	4093
					4088	4851
					4088	5069
					4088	5324
					4088	5325
					4088	5717
					4088	6497
					4088	6711
					4088	7030
					4088	7465
					4088	8850
					4088	9146
					4088	9972
					4088	10148
					4088	23462
					4093	23462
					4197	3065
					4208	2033
					4216	302
					4216	5604
					4217	5610
					4217	7186
					4217	7189
					4217	7533
					4217	10971
					4242	4851
					4242	4853
					4312	682
					4312	960
					4312	3486
					4316	960
					4316	4312
					4615	7097
					4615	8405
					4615	55620
					4616	2099
					4616	4216
					4616	5465
					4616	5467
					4771	960
					4771	5829
					4771	6711
					4771	9146
					4790	602
					4790	3146
					4790	3659
					4790	3660
					4790	4066
					4790	4791
					4790	4793
					4790	4794
					4790	5970
					4790	5971
					4790	6774
					4790	7323
					4790	8517
					4790	8837
					4791	602
					4791	2969
					4791	4793
					4791	8517
					4791	9759
					4791	79155
					4793	5970
					4794	4791
					4851	867
					4851	2033
					4851	4208
					4851	4790
					4851	5664
					4851	5970
					4853	4086
					4853	5664
					4853	84441
					5037	5604
					5069	4093
					5159	1956
					5159	2885
					5159	5295
					5159	5921
					5159	6714
					5159	6772
					5159	6776
					5159	7297
					5196	2247
					5245	302
					5295	1956
					5295	2057
					5295	2099
					5295	2885
					5295	3454
					5295	3716
					5295	3815
					5295	5921
					5295	5925
					5295	6850
					5295	7097
					5324	3838
					5325	7157
					5329	3716
					5329	7297
					5338	857
					5338	1445
					5371	3066
					5371	4088
					5393	7919
					5465	5970
					5467	4093
					5467	5037
					5467	6714
					5467	8204
					5467	9611
					5518	3298
					5518	4088
					5552	960
					5552	5196
					5552	56893
					5584	301
					5584	7533
					5591	3146
					5591	3725
					5591	4067
					5591	7157
					5604	842
					5604	2033
					5604	5584
					5604	7189
					5610	5159
					5610	6774
					5610	7157
					5621	2885
					5717	4791
					5717	55791
					5728	857
					5728	7157
					5777	867
					5777	1439
					5777	1956
					5777	2057
					5777	2099
					5777	2885
					5777	3454
					5777	3566
					5777	3815
					5777	4067
					5777	5295
					5777	6714
					5777	6778
					5777	7189
					5829	3611
					5829	5728
					5829	5921
					5829	6714
					5829	6850
					5879	857
					5879	4216
					5879	5295
					5879	5584
					5879	5610
					5879	6772
					5879	6774
					5879	7097
					5901	367
					5901	4086
					5903	5901
					5903	9759
					5905	5901
					5905	5903
					5921	1445
					5921	2885
					5921	3815
					5921	4067
					5921	6850
					5925	595
					5925	1445
					5925	2033
					5925	2099
					5925	3146
					5925	3725
					5925	5245
					5925	5371
					5925	10399
					5934	595
					5934	890
					5934	5245
					5970	2521
					5970	3146
					5970	3659
					5970	3660
					5970	4791
					5970	4794
					5970	5371
					5970	5971
					5970	5981
					5970	6772
					5970	6774
					5970	6778
					5970	79155
					5971	4791
					6047	367
					6197	2099
					6197	3150
					6197	3875
					6304	2033
					6304	3065
					6304	7329
					6304	8850
					6310	7186
					6310	7329
					6310	9611
					6461	2059
					6461	2885
					6461	3716
					6461	5295
					6461	6714
					6497	5371
					6613	1107
					6613	3298
					6613	3725
					6613	5371
					6613	5905
					6642	1956
					6642	5159
					6711	4093
					6714	301
					6714	302
					6714	857
					6714	867
					6714	1956
					6714	2099
					6714	2308
					6714	2885
					6714	2969
					6714	3815
					6714	5295
					6714	5584
					6714	5921
					6714	6774
					6714	6778
					6714	7185
					6714	7187
					6714	7533
					6714	8517
					6714	10399
					6714	55620
					6772	1387
					6772	2033
					6772	3455
					6772	3659
					6772	3725
					6772	5610
					6772	6714
					6772	6774
					6772	6776
					6772	6850
					6772	7132
					6772	7133
					6772	8772
					6772	10379
					6772	10399
					6773	1387
					6773	3065
					6773	3454
					6773	6772
					6773	6778
					6773	10379
					6774	3455
					6774	5159
					6774	5371
					6774	6776
					6776	1956
					6776	2057
					6776	2099
					6776	3716
					6776	6714
					6776	6850
					6776	7010
					6778	1387
					6778	4790
					6850	867
					6850	868
					6850	2057
					6850	2885
					6850	3716
					6850	5777
					6850	6622
					6850	6714
					6850	6774
					6850	7099
					6850	7410
					6868	2274
					6868	4851
					6868	7124
					7010	2885
					7010	5295
					7030	3146
					7097	3146
					7097	8767
					7097	148022
					7099	4615
					7099	8767
					7099	50507
					7124	7132
					7124	7133
					7128	7533
					7128	148022
					7132	2885
					7132	3716
					7132	4049
					7132	4050
					7132	5777
					7132	8718
					7132	10399
					7133	3875
					7133	4049
					7157	890
					7157	2099
					7157	3146
					7157	4088
					7157	5245
					7157	5371
					7157	5717
					7157	10524
					7185	958
					7185	7128
					7185	7132
					7185	7133
					7185	7186
					7186	329
					7186	330
					7186	857
					7186	958
					7186	7124
					7186	7128
					7186	7132
					7186	7133
					7186	7189
					7186	7293
					7186	8204
					7186	8717
					7186	8718
					7186	8772
					7186	55707
					7186	56893
					7187	958
					7187	5604
					7187	7133
					7187	7293
					7187	22800
					7187	148022
					7189	958
					7189	2274
					7189	6714
					7189	6850
					7189	7128
					7278	5829
					7278	9111
					7278	10971
					7292	7186
					7292	7293
					7293	3604
					7293	7185
					7297	867
					7297	3454
					7297	4067
					7297	5295
					7297	5777
					7297	6772
					7297	6773
					7323	4734
					7329	367
					7329	1616
					7329	2033
					7329	2113
					7329	3065
					7329	3298
					7329	3725
					7329	5728
					7329	5903
					7329	5905
					7329	6613
					7329	6772
					7329	7132
					7329	7157
					7329	9063
					7329	28996
					7329	128866
					7410	867
					7410	960
					7410	2885
					7410	5879
					7465	836
					7465	1457
					7528	4851
					7529	1457
					7529	1612
					7529	3875
					7529	6428
					7529	6622
					7529	6714
					7529	7128
					7529	7465
					7529	8660
					7529	10772
					7532	867
					7532	1676
					7532	2308
					7532	3312
					7532	3875
					7532	4659
					7532	5295
					7532	5591
					7532	6428
					7532	6711
					7532	6714
					7532	7030
					7532	7128
					7532	7157
					7532	7465
					7532	7529
					7532	7533
					7532	7919
					7532	8660
					7532	9759
					7532	10772
					7532	10971
					7919	29888
					8204	196
					8204	2099
					8204	3065
					8204	3725
					8204	5465
					8204	7533
					8291	301
					8291	302
					8291	859
					8405	7185
					8405	10313
					8440	1956
					8440	5159
					8517	329
					8517	1387
					8517	2932
					8517	4793
					8517	7128
					8517	7132
					8517	7323
					8517	8772
					8554	367
					8554	2099
					8554	3725
					8554	4086
					8554	5970
					8554	6772
					8554	7157
					8554	7329
					8554	9063
					8554	51588
					8567	7132
					8567	8795
					8648	196
					8648	367
					8648	595
					8648	602
					8648	1387
					8648	2099
					8648	3725
					8648	4790
					8648	5465
					8648	6774
					8648	6778
					8648	7533
					8660	2057
					8660	3566
					8660	3716
					8660	5295
					8660	5777
					8660	7297
					8717	329
					8717	1612
					8717	3875
					8717	6772
					8717	7132
					8717	7185
					8717	7187
					8717	8772
					8718	8717
					8744	3604
					8744	7185
					8744	7186
					8764	2099
					8764	4049
					8764	7185
					8764	7186
					8764	7187
					8764	8204
					8767	329
					8767	834
					8767	958
					8767	7132
					8767	7185
					8767	7186
					8767	7189
					8767	7329
					8767	8517
					8772	1612
					8772	4615
					8772	8837
					8795	8717
					8795	8772
					8795	8837
					8804	5925
					8804	5934
					8837	836
					8837	1616
					8837	5664
					8837	7185
					8837	7186
					8837	8767
					8850	595
					8850	1387
					8850	2033
					8850	3659
					8850	3660
					8850	4851
					8850	5970
					8850	7157
					8850	8204
					8850	8648
					9021	1956
					9021	2057
					9021	5921
					9021	8660
					9063	367
					9063	2969
					9063	7919
					9111	3430
					9111	6772
					9111	6774
					9111	6776
					9111	6778
					9111	9146
					9111	55707
					9146	4734
					9146	5295
					9146	6642
					9146	7329
					9146	56893
					9252	1387
					9252	2033
					9252	3150
					9252	5970
					9252	6772
					9252	6774
					9325	367
					9325	1387
					9325	2033
					9325	2099
					9325	3725
					9325	4790
					9325	5970
					9325	8648
					9466	6772
					9530	7132
					9530	8718
					9611	367
					9611	862
					9611	2099
					9611	5245
					9611	5371
					9611	5465
					9611	6497
					9759	546
					9759	4205
					9759	4208
					9759	6613
					9759	8764
					9794	1387
					9794	2033
					9794	4851
					9794	4853
					9839	4086
					9839	4088
					9839	4093
					9972	3842
					9972	5901
					9975	9611
					10010	7185
					10010	7186
					10010	7187
					10010	8517
					10148	9466
					10212	5393
					10212	7919
					10212	28996
					10287	2770
					10392	834
					10392	842
					10392	8767
					10399	1439
					10399	2057
					10399	3454
					10399	3566
					10399	3693
					10399	3716
					10399	5921
					10399	6774
					10399	7297
					10438	5591
					10438	9611
					10499	367
					10499	1019
					10499	2099
					10499	4208
					10499	7533
					10524	367
					10524	602
					10524	1387
					10524	2033
					10524	3065
					10524	4790
					10524	6774
					10524	10912
					10762	3838
					10762	5901
					10772	2521
					10912	2099
					10912	4216
					10912	4616
					10912	5465
					10912	5467
					10912	5901
					10971	825
					10971	4093
					10971	6428
					10971	56893
					11140	367
					11140	1019
					11140	8517
					22800	4088
					22800	5295
					22861	834
					22861	842
					22861	10392
					22861	29108
					22861	58484
					22900	834
					22900	842
					22900	2274
					22900	8517
					23421	890
					23421	2099
					23421	3693
					23421	4790
					23636	3298
					23636	5903
					23636	7187
					23636	9972
					23641	8204
					23641	9146
					23643	7097
					23643	7099
					23647	5879
					23647	23421
					26959	3065
					26959	5925
					26959	5934
					28996	1387
					28996	1616
					28996	4086
					28996	6497
					28996	7157
					28996	7919
					28996	8717
					29108	834
					29108	58484
					29888	857
					51588	367
					51588	3065
					51588	4086
					51588	4088
					51588	6613
					51588	7157
					51588	10912
					55577	1602
					55577	4093
					55620	6774
					55620	6776
					55791	1107
					55791	10912
					56893	4093
					56893	6310
					58484	834
					58484	64127
					64127	8767
					79155	4790
					79155	7010
					79155	7128
					79155	8517
					84441	4851
					128866	5393
					128866	9063
					128866	28996
					148022	7185
					148022	7189
					148022	51588

## Sheet: TNF_DE_Genes
Entrez Gene ID			1421 genes
23
29
31
39
51
54
81
90
120
123
133
136
151
156
174
182
187
196
214
273
285
301
324
325
330
331
347
355
357
358
367
391
394
396
397
408
421
444
467
481
498
538
578
580
583
586
595
597
602
604
605
624
627
631
639
648
650
651
652
654
659
667
677
683
687
688
725
768
794
817
833
834
838
839
840
862
867
868
874
901
916
947
949
958
960
961
965
989
993
995
1001
1008
1009
1012
1018
1020
1026
1027
1028
1052
1060
1075
1084
1102
1134
1152
1182
1193
1259
1271
1278
1287
1316
1326
1397
1435
1437
1439
1445
1447
1452
1466
1487
1511
1512
1520
1525
1528
1537
1540
1601
1602
1612
1613
1615
1616
1636
1643
1649
1654
1673
1718
1785
1795
1820
1827
1837
1839
1843
1845
1846
1847
1859
1875
1902
1912
1942
1945
1947
1948
1953
1956
1958
1959
1979
1984
1992
2004
2009
2011
2014
2022
2026
2034
2040
2043
2047
2050
2057
2059
2072
2073
2074
2077
2078
2101
2113
2114
2118
2119
2120
2131
2150
2152
2155
2167
2178
2194
2195
2232
2247
2268
2273
2274
2277
2296
2308
2353
2354
2355
2521
2532
2535
2537
2549
2580
2617
2625
2627
2633
2634
2635
2643
2644
2648
2650
2668
2669
2673
2694
2705
2743
2744
2764
2770
2776
2778
2788
2872
2888
2889
2919
2920
2921
2969
2978
2982
2995
3006
3053
3065
3068
3073
3078
3096
3097
3099
3106
3107
3109
3134
3135
3156
3159
3164
3182
3184
3200
3202
3204
3205
3206
3207
3211
3212
3213
3217
3233
3280
3298
3357
3383
3386
3397
3398
3399
3426
3429
3430
3431
3433
3434
3437
3455
3459
3460
3552
3554
3556
3563
3569
3575
3592
3600
3601
3604
3611
3620
3623
3627
3656
3659
3660
3673
3682
3693
3702
3714
3716
3720
3725
3726
3759
3765
3779
3781
3798
3801
3805
3815
3845
3875
3902
3914
3918
3930
3949
3953
3983
3984
3985
3987
3996
3998
4000
4004
4005
4015
4016
4040
4050
4052
4061
4066
4067
4082
4088
4092
4147
4157
4161
4170
4189
4197
4208
4217
4222
4223
4233
4242
4254
4256
4258
4261
4277
4281
4283
4295
4296
4298
4299
4300
4306
4312
4316
4318
4319
4330
4335
4338
4345
4354
4356
4436
4485
4487
4494
4496
4502
4524
4534
4599
4609
4616
4628
4643
4671
4676
4678
4683
4701
4739
4763
4772
4774
4775
4781
4790
4791
4792
4793
4794
4811
4820
4846
4851
4853
4855
4856
4881
4882
4897
4907
4925
4929
4950
4953
4956
4982
5025
5027
5045
5054
5055
5083
5095
5099
5144
5163
5164
5187
5189
5213
5252
5260
5270
5272
5287
5292
5293
5315
5324
5325
5328
5329
5349
5366
5371
5393
5420
5451
5456
5467
5519
5525
5530
5552
5567
5569
5577
5580
5583
5585
5597
5603
5606
5608
5610
5627
5664
5696
5699
5711
5720
5721
5743
5756
5763
5775
5781
5782
5789
5796
5825
5828
5829
5870
5873
5880
5889
5905
5926
5934
5937
5948
5962
5966
5970
5971
5979
5980
5994
5997
5999
6001
6005
6016
6045
6091
6160
6182
6210
6242
6272
6273
6277
6297
6304
6319
6324
6347
6352
6354
6358
6364
6372
6373
6374
6376
6383
6385
6399
6401
6405
6421
6436
6446
6461
6478
6504
6505
6509
6513
6531
6532
6548
6558
6582
6586
6590
6594
6595
6596
6616
6621
6622
6623
6624
6627
6635
6645
6648
6672
6709
6711
6737
6747
6751
6764
6772
6776
6778
6783
6801
6809
6812
6815
6835
6857
6867
6876
6890
6891
6892
6917
6919
6928
6935
6938
7004
7010
7020
7037
7040
7042
7045
7048
7049
7052
7056
7057
7071
7075
7078
7088
7090
7096
7097
7098
7099
7112
7122
7124
7126
7128
7130
7132
7133
7145
7162
7163
7169
7185
7187
7188
7204
7216
7248
7292
7293
7297
7351
7374
7378
7402
7407
7410
7412
7424
7430
7450
7461
7465
7466
7507
7508
7514
7516
7538
7709
7750
7755
7770
7775
7781
7786
7791
7832
7840
7851
7852
7903
7940
8013
8061
8092
8125
8140
8148
8190
8200
8204
8291
8318
8321
8323
8325
8353
8405
8445
8450
8460
8491
8493
8502
8506
8507
8519
8527
8542
8543
8548
8550
8553
8556
8565
8572
8575
8609
8611
8613
8614
8644
8654
8660
8665
8674
8676
8693
8705
8718
8726
8727
8744
8751
8754
8764
8767
8771
8777
8793
8795
8800
8807
8809
8828
8835
8844
8850
8862
8870
8877
8878
8928
8936
8943
8974
8995
9025
9026
9043
9050
9063
9076
9079
9094
9098
9111
9125
9126
9136
9146
9149
9166
9173
9181
9182
9209
9212
9235
9240
9246
9252
9266
9267
9295
9315
9321
9322
9330
9363
9368
9370
9382
9401
9411
9413
9421
9425
9437
9454
9459
9467
9497
9510
9516
9522
9541
9580
9586
9589
9603
9619
9627
9636
9641
9644
9693
9697
9726
9727
9735
9747
9759
9781
9792
9810
9839
9841
9849
9891
9892
9907
9911
9924
9935
9966
9972
9975
9984
9994
10010
10018
10023
10026
10044
10051
10068
10097
10105
10114
10123
10124
10131
10133
10139
10140
10146
10147
10148
10163
10193
10200
10203
10217
10253
10266
10268
10272
10307
10318
10346
10360
10365
10379
10391
10395
10397
10432
10436
10438
10460
10461
10472
10486
10488
10507
10512
10516
10537
10544
10556
10564
10602
10616
10628
10645
10653
10672
10673
10714
10746
10750
10758
10762
10766
10787
10802
10807
10810
10817
10848
10865
10903
10906
10907
10912
10924
10927
10938
10945
10973
10979
11016
11040
11043
11067
11069
11080
11092
11146
11153
11161
11168
11177
11179
11200
11201
11213
11221
11226
11244
11248
11257
11274
11311
11343
11345
22795
22797
22809
22821
22822
22859
22861
22877
22882
22900
22915
22918
22943
22978
22981
22992
23002
23012
23014
23034
23037
23043
23048
23053
23066
23090
23097
23099
23112
23118
23152
23163
23174
23207
23229
23235
23248
23264
23266
23287
23294
23308
23310
23332
23348
23368
23371
23401
23406
23413
23414
23424
23462
23484
23509
23512
23518
23543
23549
23567
23580
23581
23589
23604
23635
23636
23643
23645
23657
23710
23761
23764
23780
24138
25758
25788
25805
25816
25842
25873
25890
25897
25924
25925
25932
25941
25945
25953
25998
26031
26036
26040
26086
26155
26160
26225
26235
26240
26256
26289
26471
26751
26959
26993
26999
27000
27067
27086
27101
27113
27161
27242
27250
27253
27289
27332
27340
27350
27429
28512
28951
28955
28962
28984
28986
28996
29102
29108
29110
29116
29126
29128
29763
29789
29888
29896
29899
29903
29911
29922
29925
29967
30061
30849
50507
50619
50626
50717
51138
51162
51194
51207
51250
51274
51465
51513
51523
51554
51593
51608
51655
51667
51668
51669
51700
51705
51719
51807
53371
53615
53826
54106
54149
54345
54434
54440
54453
54469
54474
54505
54532
54567
54739
54796
54810
54869
54870
54913
54920
54935
54936
54965
54969
54998
55013
55052
55068
55075
55093
55103
55108
55127
55143
55160
55186
55191
55196
55201
55225
55227
55252
55266
55312
55320
55322
55450
55509
55568
55602
55603
55619
55620
55698
55701
55705
55707
55723
55738
55741
55777
55816
55905
55906
55922
55937
56605
56897
56905
56906
56938
56952
57017
57018
57035
57045
57134
57136
57143
57161
57169
57381
57459
57492
57504
57509
57514
57519
57520
57523
57541
57574
57630
57649
57679
57685
57692
57697
57707
57758
57763
58155
58191
58478
58494
58503
58506
58513
58538
59277
60485
60489
63925
63940
63971
64105
64127
64129
64332
64420
64421
64422
64599
64746
64750
64806
64857
64946
65059
65078
65264
65990
79025
79083
79132
79155
79173
79369
79586
79633
79660
79663
79682
79684
79723
79760
79803
79843
79892
79915
79937
79959
79977
79980
80146
80149
80223
80233
80256
80331
80746
80817
81502
81628
81693
81704
81788
81848
81857
81928
83463
83595
83666
83667
83700
83706
83759
83862
83931
84078
84100
84108
84141
84142
84186
84206
84220
84270
84281
84315
84643
84707
84823
84888
84919
84957
84959
84969
85358
85363
85450
85456
85464
85465
88455
89885
89953
90102
90480
90627
90799
90850
90865
91010
91624
91754
91768
92086
92304
92609
92610
92667
93185
93643
93663
94032
112483
112574
112858
114569
114836
114897
114907
116071
116844
117145
117248
117581
118429
121512
122953
124220
124790
126272
126669
127703
127933
128240
128866
133746
133957
135112
138311
138429
138474
140609
143684
144245
144347
146433
147912
148022
149420
149483
150094
151636
153090
153443
154043
154313
157638
157773
159195
161742
162417
163732
166785
167227
170954
201266
203447
221037
221079
222484
222663
252995
255488
255877
257218
259230
266812
282618
284004
284086
339201
340205
342667
347902
359845
375790
389741
408050
414157
768211

## Sheet: TNF_Study
Entrez Gene ID			9046 genes
1
2
9
10
12
14
15
16
18
19
20
23
24
25
26
27
29
31
32
39
40
41
43
47
49
51
52
54
55
58
59
60
70
71
72
81
86
87
88
89
90
91
92
93
94
95
100
102
103
107
108
109
111
112
113
114
116
117
118
119
120
123
128
133
134
135
136
142
143
146
147
148
150
151
152
153
154
155
156
157
159
160
161
162
163
164
165
166
174
175
176
177
178
181
182
183
185
186
187
189
190
196
197
199
203
204
207
208
211
212
213
214
215
217
225
226
229
230
231
238
239
240
241
242
249
250
251
259
267
268
269
270
273
274
276
283
284
285
286
287
288
290
291
292
293
301
302
306
307
308
309
310
311
312
317
319
320
321
322
323
324
325
326
327
328
329
330
331
332
333
334
335
336
337
338
339
341
344
347
348
350
351
354
355
356
357
358
360
361
362
367
369
372
373
374
375
377
378
379
381
382
383
384
387
388
389
390
391
392
393
394
396
397
398
399
400
401
402
403
405
406
407
408
409
410
415
416
417
421
427
429
430
432
433
434
435
440
444
445
462
463
466
467
468
472
473
474
475
476
478
481
482
486
487
488
489
490
491
493
496
498
501
506
509
518
523
525
527
529
534
537
538
540
545
546
547
551
552
553
554
558
563
566
567
570
571
572
573
575
576
578
580
581
583
585
586
590
593
594
595
596
597
598
599
602
604
605
607
608
610
613
617
623
624
627
629
631
632
633
634
636
637
638
639
640
641
642
643
645
648
649
650
651
652
653
654
655
656
657
658
659
660
661
662
663
664
665
666
667
668
669
671
672
673
675
676
677
682
683
685
687
688
689
694
695
696
699
701
705
706
708
710
712
713
715
716
717
718
719
720
721
722
725
727
728
729
730
731
732
733
735
752
754
760
762
765
767
768
771
773
774
775
776
777
778
779
780
782
783
784
785
788
790
793
794
796
799
800
801
805
808
810
811
813
814
815
816
817
818
819
820
821
822
823
824
825
826
829
830
831
832
833
834
835
836
837
838
839
840
841
842
843
845
846
847
857
858
859
860
861
862
863
864
865
867
868
871
873
874
875
881
885
886
887
889
890
891
892
894
896
898
899
900
901
902
904
905
909
910
912
913
914
915
916
917
919
920
921
922
923
924
925
926
928
929
930
931
932
933
934
939
940
941
942
943
944
945
946
947
948
949
950
952
953
954
955
958
959
960
961
962
963
965
966
967
970
971
972
973
974
975
976
977
978
983
988
989
990
991
993
994
995
996
997
998
999
1000
1001
1002
1003
1004
1005
1006
1007
1008
1009
1010
1012
1013
1014
1016
1017
1018
1019
1020
1021
1022
1024
1025
1026
1027
1028
1029
1030
1031
1032
1033
1039
1041
1044
1045
1046
1047
1048
1050
1052
1053
1054
1056
1058
1060
1062
1063
1066
1068
1069
1070
1071
1072
1073
1075
1080
1081
1082
1084
1088
1101
1102
1103
1104
1105
1107
1108
1111
1112
1113
1114
1119
1121
1122
1124
1129
1130
1131
1132
1133
1134
1135
1136
1137
1138
1139
1140
1141
1143
1144
1145
1146
1147
1149
1152
1153
1154
1155
1158
1159
1160
1161
1163
1164
1173
1174
1175
1176
1179
1182
1184
1186
1191
1192
1193
1195
1196
1198
1200
1207
1208
1211
1212
1213
1215
1230
1231
1232
1233
1234
1235
1236
1237
1238
1241
1244
1258
1259
1263
1264
1265
1266
1267
1268
1269
1270
1271
1272
1277
1278
1280
1281
1282
1284
1285
1286
1287
1288
1289
1290
1291
1292
1293
1294
1295
1296
1297
1298
1299
1300
1301
1305
1308
1311
1312
1314
1315
1316
1325
1326
1329
1345
1356
1361
1363
1364
1365
1366
1368
1369
1370
1373
1374
1378
1380
1381
1382
1385
1386
1387
1388
1390
1392
1393
1394
1395
1396
1397
1398
1399
1400
1401
1404
1406
1407
1408
1409
1410
1412
1414
1415
1420
1429
1431
1432
1434
1435
1436
1437
1438
1439
1440
1441
1442
1443
1445
1446
1447
1448
1452
1453
1454
1455
1456
1457
1459
1460
1462
1463
1464
1465
1466
1468
1471
1473
1475
1476
1477
1478
1479
1482
1487
1488
1489
1490
1493
1495
1496
1499
1500
1501
1503
1504
1506
1508
1509
1510
1511
1512
1513
1514
1520
1523
1524
1525
1527
1528
1535
1536
1537
1540
1543
1544
1557
1559
1571
1583
1584
1585
1586
1588
1600
1601
1602
1603
1604
1605
1606
1609
1610
1611
1612
1613
1615
1616
1617
1618
1620
1621
1622
1627
1628
1630
1633
1634
1635
1636
1639
1641
1642
1643
1644
1647
1649
1653
1654
1655
1656
1660
1663
1665
1667
1670
1672
1673
1674
1675
1676
1677
1678
1687
1718
1719
1725
1727
1728
1729
1730
1731
1734
1736
1737
1738
1739
1740
1741
1742
1745
1746
1747
1748
1749
1755
1756
1758
1759
1760
1762
1773
1778
1780
1781
1783
1785
1786
1787
1788
1789
1791
1793
1794
1795
1796
1797
1800
1801
1803
1804
1805
1807
1808
1809
1810
1811
1812
1813
1814
1815
1816
1819
1820
1821
1822
1823
1824
1825
1826
1827
1828
1829
1830
1831
1832
1837
1838
1839
1840
1843
1844
1845
1846
1847
1848
1849
1852
1854
1855
1856
1857
1859
1861
1869
1870
1871
1874
1875
1876
1877
1879
1880
1889
1891
1892
1893
1894
1896
1901
1902
1903
1906
1907
1908
1909
1910
1911
1912
1915
1917
1933
1936
1937
1938
1939
1942
1943
1944
1945
1946
1947
1948
1949
1950
1951
1952
1953
1954
1956
1958
1959
1961
1962
1964
1965
1967
1968
1969
1973
1974
1975
1977
1978
1979
1981
1982
1983
1984
1990
1991
1992
1993
1994
1995
1996
1997
1998
1999
2000
2001
2002
2004
2005
2006
2009
2010
2011
2014
2017
2018
2019
2020
2022
2023
2026
2027
2028
2029
2030
2033
2034
2035
2036
2037
2038
2039
2040
2041
2042
2043
2044
2045
2046
2047
2048
2049
2050
2051
2053
2054
2056
2057
2058
2059
2060
2063
2064
2065
2066
2067
2068
2069
2071
2072
2073
2074
2077
2078
2079
2081
2099
2100
2101
2103
2104
2107
2108
2109
2113
2114
2115
2117
2118
2119
2120
2122
2125
2130
2131
2132
2138
2139
2140
2145
2146
2147
2149
2150
2151
2152
2153
2155
2157
2158
2159
2160
2161
2162
2165
2167
2168
2170
2171
2175
2176
2177
2178
2185
2186
2187
2188
2189
2191
2192
2193
2194
2195
2197
2199
2200
2201
2202
2203
2204
2205
2206
2207
2208
2209
2212
2213
2215
2217
2219
2220
2222
2224
2230
2232
2237
2239
2241
2242
2243
2244
2245
2246
2247
2248
2249
2250
2251
2252
2253
2254
2255
2257
2258
2260
2261
2263
2264
2266
2268
2271
2272
2273
2274
2275
2277
2280
2281
2286
2287
2288
2289
2290
2295
2296
2300
2304
2305
2308
2309
2313
2314
2316
2317
2318
2319
2321
2322
2323
2324
2331
2332
2335
2339
2342
2348
2353
2354
2355
2357
2358
2395
2444
2475
2488
2492
2494
2495
2512
2515
2516
2520
2521
2526
2529
2532
2533
2534
2535
2537
2538
2547
2549
2550
2551
2553
2554
2556
2557
2560
2561
2562
2563
2565
2566
2567
2569
2570
2571
2572
2580
2587
2589
2590
2592
2596
2597
2617
2619
2620
2621
2623
2624
2625
2626
2627
2629
2632
2633
2634
2635
2638
2641
2642
2643
2644
2645
2646
2647
2648
2649
2650
2652
2653
2660
2661
2664
2665
2668
2669
2670
2671
2672
2673
2674
2675
2676
2677
2678
2683
2686
2688
2689
2690
2691
2692
2693
2694
2695
2696
2697
2700
2702
2703
2705
2706
2707
2719
2720
2731
2733
2734
2735
2736
2737
2740
2742
2743
2744
2745
2746
2747
2752
2760
2764
2767
2768
2769
2770
2771
2773
2775
2776
2778
2779
2781
2782
2783
2784
2785
2786
2787
2788
2791
2792
2793
2796
2798
2800
2801
2802
2803
2804
2805
2806
2810
2811
2812
2813
2814
2815
2817
2819
2820
2821
2822
2823
2825
2826
2829
2831
2832
2833
2834
2837
2840
2847
2849
2861
2862
2864
2867
2868
2869
2870
2872
2873
2875
2876
2882
2885
2886
2887
2888
2889
2890
2891
2892
2893
2894
2895
2896
2897
2898
2899
2900
2901
2902
2903
2904
2905
2906
2908
2909
2911
2912
2913
2914
2915
2916
2917
2918
2919
2920
2921
2922
2923
2925
2928
2931
2932
2934
2935
2936
2937
2938
2939
2944
2946
2947
2948
2950
2954
2956
2957
2958
2959
2960
2961
2962
2963
2965
2966
2967
2968
2969
2971
2972
2975
2976
2977
2978
2979
2981
2982
2983
2984
2986
2990
2992
2994
2995
2997
3000
3001
3002
3005
3006
3008
3009
3012
3014
3015
3017
3018
3021
3024
3026
3028
3029
3032
3033
3035
3039
3040
3043
3046
3048
3050
3053
3054
3055
3059
3060
3061
3062
3064
3065
3066
3068
3069
3073
3074
3075
3077
3078
3082
3083
3084
3087
3090
3091
3092
3093
3094
3096
3097
3098
3099
3101
3104
3106
3107
3108
3109
3111
3112
3113
3115
3117
3119
3122
3123
3127
3131
3133
3134
3135
3145
3146
3148
3150
3151
3155
3156
3159
3161
3162
3163
3164
3169
3170
3171
3172
3175
3178
3181
3182
3183
3184
3185
3187
3189
3190
3191
3192
3195
3196
3198
3199
3200
3202
3204
3205
3206
3207
3208
3209
3211
3212
3213
3214
3216
3217
3218
3219
3224
3225
3226
3229
3233
3235
3236
3237
3238
3239
3240
3241
3249
3250
3251
3257
3265
3267
3268
3270
3273
3275
3276
3280
3281
3295
3297
3298
3299
3300
3301
3303
3304
3308
3309
3312
3313
3315
3316
3320
3326
3329
3336
3337
3339
3346
3347
3350
3351
3352
3355
3356
3357
3358
3359
3362
3364
3371
3375
3376
3383
3384
3385
3386
3394
3397
3398
3399
3400
3416
3417
3418
3419
3420
3421
3425
3426
3428
3429
3430
3431
3433
3434
3437
3439
3440
3442
3445
3454
3455
3456
3458
3459
3460
3467
3475
3476
3479
3480
3481
3482
3483
3484
3485
3486
3487
3488
3489
3490
3491
3507
3508
3512
3516
3543
3547
3549
3550
3551
3552
3553
3554
3556
3557
3558
3559
3560
3561
3562
3563
3565
3566
3567
3568
3569
3570
3572
3574
3575
3576
3577
3578
3579
3581
3586
3587
3588
3589
3590
3592
3593
3594
3595
3596
3597
3598
3600
3601
3603
3604
3605
3606
3607
3608
3609
3611
3612
3613
3615
3619
3620
3621
3622
3623
3624
3625
3626
3627
3628
3630
3631
3632
3633
3635
3636
3638
3640
3642
3643
3645
3646
3651
3652
3654
3655
3656
3658
3659
3660
3661
3662
3663
3667
3670
3672
3673
3674
3675
3676
3678
3679
3680
3681
3682
3683
3684
3685
3687
3688
3689
3690
3691
3692
3693
3694
3695
3696
3698
3699
3700
3702
3703
3705
3706
3707
3708
3709
3710
3713
3714
3716
3717
3718
3720
3725
3726
3727
3728
3730
3732
3735
3736
3737
3738
3739
3741
3744
3745
3746
3750
3751
3752
3753
3754
3755
3756
3757
3758
3759
3760
3761
3762
3763
3764
3765
3766
3767
3768
3772
3773
3775
3777
3778
3779
3781
3783
3784
3785
3786
3790
3791
3792
3797
3798
3799
3800
3801
3802
3803
3804
3805
3806
3811
3813
3814
3815
3816
3817
3818
3820
3822
3823
3824
3827
3831
3832
3835
3836
3837
3838
3839
3840
3841
3842
3843
[truncated: 7,047 more rows]

## Sheet: VEGF_Module
Entrez Gene ID	Type	Symbol	262 genes		ID1	ID2
25	DE_Gene	ABL1			25	351
87	Shortest_Gene	ACTN1			25	1020
274	Shortest_Gene	BIN1			25	1398
306	DE_Gene	ANXA3			25	2547
308	Shortest_Gene	ANXA5			25	2885
351	Extend_Gene	APP			25	3716
355	Shortest_Gene	FAS			25	5359
367	Extend_Gene	AR			25	5888
472	Extend_Gene	ATM			25	7529
546	DE_Gene	ATRX			25	7531
596	Extend_Gene	BCL2			25	7533
598	DE_Gene	BCL2L1			25	7534
637	Shortest_Gene	BID			87	8328
642	DE_Gene	BLMH			274	25
649	DE_Gene	BMP1			274	3655
659	Shortest_Gene	BMPR2			274	5747
662	Shortest_Gene	BNIP1			306	9094
664	Shortest_Gene	BNIP3			308	1981
673	Extend_Gene	BRAF			351	7040
780	Extend_Gene	DDR1			355	5906
790	DE_Gene	CAD			367	1499
800	DE_Gene	CALD1			367	2033
805	Shortest_Gene	CALM2			367	2316
808	Extend_Gene	CALM3			367	2547
821	DE_Gene	CANX			367	3276
823	DE_Gene	CAPN1			367	3572
826	Shortest_Gene	CAPNS1			367	5829
839	Extend_Gene	CASP6			367	5970
864	Shortest_Gene	RUNX3			367	6774
961	Shortest_Gene	CD47			367	7520
998	DE_Gene	CDC42			367	8204
1020	DE_Gene	CDK5			367	23028
1029	Shortest_Gene	CDKN2A			472	25
1108	Extend_Gene	CHD4			472	5591
1290	DE_Gene	COL5A2			472	5888
1385	Extend_Gene	CREB1			472	7158
1387	Extend_Gene	CREBBP			472	7520
1398	DE_Gene	CRK			546	5888
1432	DE_Gene	MAPK14			596	1432
1443	DE_Gene	CSH2			596	5595
1453	Extend_Gene	CSNK1D			598	596
1457	DE_Gene	CSNK2A1			598	637
1487	DE_Gene	CTBP1			637	596
1488	Extend_Gene	CTBP2			637	7529
1495	Shortest_Gene	CTNNA1			642	351
1499	DE_Gene	CTNNB1			642	7204
1605	Extend_Gene	DAG1			649	1290
1739	DE_Gene	DLG1			649	3339
1857	Shortest_Gene	DVL3			649	8646
1969	Extend_Gene	EPHA2			649	56252
1981	DE_Gene	EIF4G1			662	596
2022	DE_Gene	ENG			662	598
2033	DE_Gene	EP300			662	8775
2120	DE_Gene	ETV6			664	596
2130	Extend_Gene	EWSR1			664	598
2146	Extend_Gene	EZH2			664	961
2280	DE_Gene	FKBP1A			673	5594
2316	Shortest_Gene	FLNA			673	5906
2319	DE_Gene	FLOT2			673	7533
2521	DE_Gene	FUS			780	1290
2534	Shortest_Gene	FYN			800	805
2547	Extend_Gene	XRCC6			800	808
2873	Shortest_Gene	GPS1			800	2885
2885	Shortest_Gene	GRB2			805	4646
2896	Extend_Gene	GRN			823	598
2904	Extend_Gene	GRIN2B			823	637
2923	Shortest_Gene	PDIA3			823	826
2969	DE_Gene	GTF2I			823	7431
3065	Shortest_Gene	HDAC1			826	5861
3159	DE_Gene	HMGA1			839	351
3190	Shortest_Gene	HNRNPK			839	7020
3213	DE_Gene	HOXB3			839	7150
3276	DE_Gene	PRMT1			839	7431
3326	Shortest_Gene	HSP90AB1			839	8837
3339	Shortest_Gene	HSPG2			961	355
3572	DE_Gene	IL6ST			961	5747
3655	DE_Gene	ITGA6			998	9094
3660	Extend_Gene	IRF2			998	11135
3716	Extend_Gene	JAK1			1020	87
3791	Shortest_Gene	KDR			1020	351
3799	Shortest_Gene	KIF5B			1029	3326
3831	DE_Gene	KLC1			1108	3065
3836	Shortest_Gene	KPNA1			1108	6597
3895	Extend_Gene	KTN1			1385	5861
4026	Shortest_Gene	LPP			1385	6597
4088	Shortest_Gene	SMAD3			1385	7431
4090	Shortest_Gene	SMAD5			1387	367
4092	Extend_Gene	SMAD7			1387	1385
4100	DE_Gene	MAGEA1			1387	1457
4131	Shortest_Gene	MAP1B			1387	1487
4152	Extend_Gene	MBD1			1387	1499
4215	DE_Gene	MAP3K3			1387	2130
4330	DE_Gene	MN1			1387	3065
4646	DE_Gene	MYO6			1387	4088
4656	DE_Gene	MYOG			1387	5970
4869	Extend_Gene	NPM1			1387	6197
4904	Shortest_Gene	YBX1			1387	6774
5111	Shortest_Gene	PCNA			1387	7533
5128	DE_Gene	PCTK2			1398	2885
5170	Extend_Gene	PDPK1			1398	3791
5175	DE_Gene	PECAM1			1398	5359
5359	Extend_Gene	PLSCR1			1398	5747
5465	Extend_Gene	PPARA			1398	6310
5467	Extend_Gene	PPARD			1398	6464
5469	Shortest_Gene	MED1			1398	6777
5499	Shortest_Gene	PPP1CA			1432	1385
5515	Shortest_Gene	PPP2CA			1432	2316
5518	DE_Gene	PPP2R1A			1432	2885
5591	DE_Gene	PRKDC			1432	4088
5594	Shortest_Gene	MAPK1			1432	5594
5595	Shortest_Gene	MAPK3			1432	23770
5605	DE_Gene	MAP2K2			1453	1020
5621	Extend_Gene	PRNP			1453	1499
5702	DE_Gene	PSMC3			1453	1857
5717	Shortest_Gene	PSMD11			1457	637
5747	Shortest_Gene	PTK2			1457	1499
5782	DE_Gene	PTPN12			1457	3065
5784	DE_Gene	PTPN14			1457	3159
5792	DE_Gene	PTPRF			1457	5621
5829	DE_Gene	PXN			1457	5905
5861	DE_Gene	RAB1A			1457	5970
5865	DE_Gene	RAB3B			1457	7153
5867	Shortest_Gene	RAB4A			1457	11140
5873	Shortest_Gene	RAB27A			1457	50848
5875	Shortest_Gene	RABGGTA			1487	659
5888	Extend_Gene	RAD51			1487	2033
5900	DE_Gene	RALGDS			1487	3065
5905	Shortest_Gene	RANGAP1			1487	6935
5906	Shortest_Gene	RAP1A			1487	8204
5926	DE_Gene	ARID4A			1488	1487
5970	Shortest_Gene	RELA			1488	2033
5985	Extend_Gene	RFC5			1488	6935
6016	Shortest_Gene	RIT1			1495	87
6117	DE_Gene	RPA1			1495	1739
6196	Extend_Gene	RPS6KA2			1499	1495
6197	DE_Gene	RPS6KA3			1499	2033
6198	Extend_Gene	RPS6KB1			1499	7048
6310	DE_Gene	ATXN1			1605	2885
6418	Shortest_Gene	SET			1739	805
6426	DE_Gene	SFRS1			1739	2904
6428	Shortest_Gene	SFRS3			1739	4646
6429	Shortest_Gene	SFRS4			1857	1457
6453	DE_Gene	ITSN1			1857	1499
6461	DE_Gene	SHB			1857	5515
6464	DE_Gene	SHC1			1969	2885
6500	Shortest_Gene	SKP1			1981	23264
6597	Shortest_Gene	SMARCA4			2033	864
6612	Shortest_Gene	SUMO3			2033	1108
6624	DE_Gene	FSCN1			2033	1387
6760	Shortest_Gene	SS18			2033	4088
6774	DE_Gene	STAT3			2033	4330
6777	Extend_Gene	STAT5B			2033	5111
6810	Shortest_Gene	STX4			2033	5465
6812	Extend_Gene	STXBP1			2033	5467
6907	Extend_Gene	TBL1X			2033	5970
6935	DE_Gene	ZEB1			2033	6418
7020	Shortest_Gene	TFAP2A			2033	6760
7040	Extend_Gene	TGFB1			2033	6774
7041	Extend_Gene	TGFB1I1			2033	6777
7048	DE_Gene	TGFBR2			2033	7020
7068	Shortest_Gene	THRB			2033	7158
7082	Shortest_Gene	TJP1			2033	7528
7083	Shortest_Gene	TK1			2033	10980
7094	DE_Gene	TLN1			2033	22938
7150	Shortest_Gene	TOP1			2120	57154
7153	DE_Gene	TOP2A			2130	3159
7158	Extend_Gene	TP53BP1			2130	5359
7159	Shortest_Gene	TP53BP2			2130	11030
7175	DE_Gene	TPR			2130	11052
7204	DE_Gene	TRIO			2130	11060
7222	Shortest_Gene	TRPC3			2146	546
7341	Shortest_Gene	SUMO1			2146	3065
7402	DE_Gene	UTRN			2316	998
7408	DE_Gene	VASP			2534	355
7431	Extend_Gene	VIM			2534	1020
7514	Extend_Gene	XPO1			2534	1398
7520	Shortest_Gene	XRCC5			2534	1499
7528	Shortest_Gene	YY1			2534	2319
7529	Shortest_Gene	YWHAB			2534	2904
7531	DE_Gene	YWHAE			2534	5792
7533	Shortest_Gene	YWHAH			2534	6310
7534	Shortest_Gene	YWHAZ			2534	6464
7791	Shortest_Gene	ZYX			2547	4088
8125	DE_Gene	ANP32A			2547	4092
8204	Extend_Gene	NRIP1			2547	5175
8289	DE_Gene	ARID1A			2547	7534
8328	Shortest_Gene	GFI1B			2547	23199
8454	Extend_Gene	CUL1			2547	80155
8615	DE_Gene	USO1			2873	6500
8646	Extend_Gene	CHRD			2873	8454
8675	DE_Gene	STX16			2885	351
8676	Extend_Gene	STX11			2885	4869
8682	Extend_Gene	PEA15			2896	8328
8737	Shortest_Gene	RIPK1			2904	823
8751	DE_Gene	ADAM15			2923	821
8773	Shortest_Gene	SNAP23			2923	6774
8775	Shortest_Gene	NAPA			2969	6774
8826	DE_Gene	IQGAP1			2969	7528
8837	Shortest_Gene	CFLAR			3065	367
9094	Shortest_Gene	UNC119			3065	546
9146	Shortest_Gene	HGS			3065	864
9169	Shortest_Gene	SFRS2IP			3065	5111
9341	DE_Gene	VAMP3			3065	5467
9414	Extend_Gene	TJP2			3065	5926
9444	Shortest_Gene	QKI			3065	5970
9611	Shortest_Gene	NCOR1			3065	6774
9774	DE_Gene	BCLAF1			3065	7153
9883	DE_Gene	POM121			3159	1387
9891	Shortest_Gene	NUAK1			3190	2534
9972	Shortest_Gene	NUP153			3190	4904
9975	DE_Gene	NR1D2			3190	6428
10066	Shortest_Gene	SCAMP2			3190	8328
10148	Shortest_Gene	EBI3			3190	9444
10425	Shortest_Gene	ARIH2			3213	1387
10482	Shortest_Gene	NXF1			3213	2033
10611	DE_Gene	PDLIM5			3276	2521
10657	DE_Gene	KHDRBS1			3276	3190
10772	Shortest_Gene	FUSIP1			3276	10657
10963	DE_Gene	STIP1			3276	22927
10980	Shortest_Gene	COPS6			3276	56252
11030	Shortest_Gene	RBPMS			3326	6774
11051	DE_Gene	NUDT21			3339	351
11052	Shortest_Gene	CPSF6			3339	2896
11060	Shortest_Gene	WWP2			3339	8328
11135	Shortest_Gene	CDC42EP1			3572	3716
11140	DE_Gene	CDC37			3572	6774
11183	Extend_Gene	MAP4K5			3655	821
11269	DE_Gene	DDX19B			3655	2885
22927	Extend_Gene	HABP4			3660	1457
22938	Extend_Gene	SNW1			3660	2033
23028	Shortest_Gene	AOF2			3716	2885
23039	DE_Gene	XPO7			3716	6774
23136	DE_Gene	EPB41L3			3791	308
23199	Shortest_Gene	KIAA0182			3791	1499
23264	DE_Gene	ZC3H7B			3791	2534
23451	DE_Gene	SF3B1			3791	2885
23543	DE_Gene	RBM9			3791	8826
23673	Extend_Gene	STX12			3799	3895
23770	DE_Gene	FKBP8			3799	8773
28954	Shortest_Gene	REM1			3831	351
29117	Extend_Gene	BRD7			3836	6774
50807	DE_Gene	DDEF1			3836	8125
50848	Shortest_Gene	F11R			3895	998
53405	Shortest_Gene	CLIC5			4026	87
54014	DE_Gene	BRWD1			4088	367
54843	DE_Gene	SYTL2			4088	864
55643	DE_Gene	BTBD2			4088	1443
55758	DE_Gene	RCOR3			4088	1499
56252	DE_Gene	YLPM1///FCF1///KIAA0317			4088	2316
57045	DE_Gene	TWSG1			4088	5717
57142	Extend_Gene	RTN4			4088	6935
57154	DE_Gene	SMURF1///TRRAP			4088	7048
57804	DE_Gene	POLD4			4088	7431
57821	DE_Gene	C1orf114			4088	8454
59343	Shortest_Gene	SENP2			4088	9146
60598	Extend_Gene	KCNK15			4088	9972
64421	DE_Gene	DCLRE1C			4088	10148
64750	Extend_Gene	SMURF2			4088	22938
79155	Extend_Gene	TNIP2			4088	57154
79718	DE_Gene	TBL1XR1			4090	2316
80155	DE_Gene	NARG1			4090	5717
81890	Extend_Gene	QTRT1			4090	23451
					4092	1432
					4092	2033
					4092	7048
					4100	3065
					4100	22938
					4152	4088
					4152	4090
					4152	4092
					4215	3326
					4215	7531
					4215	11140
					4656	805
					4656	808
					4869	6464
					4869	7514
					4904	2521
					4904	4088
					4904	7020
					5111	1020
					5111	2547
					5111	4904
					5170	5900
					5170	6197
					5170	6198
					5170	7533
					5175	1499
					5175	2534
					5359	6464
					5465	5970
					5467	8204
					5467	9611
					5469	367
					5469	5465
					5469	7533
					5499	596
					5499	598
					5499	790
					5499	5515
					5515	596
					5515	790
					5515	5829
					5515	6418
					5518	4088
					5518	10425
					5591	25
					5591	2547
					5591	5111
					5591	6117
					5594	367
					5594	596
					5594	790
					5594	2885
					5594	4088
					5594	5465
					5594	5499
					5594	5515
					5594	6774
					5594	8826
					5594	10657
					5595	1432
					5595	2969
					5595	5465
					5595	5499
					5595	5515
					5595	5829
					5595	5900
					5595	6196
					5595	6197
					5595	6774
					5605	673
					5605	5594
					5605	5595
					5621	2885
					5702	1029
					5702	6310
					5702	8676
					5717	10980
					5717	29117
					5747	87
					5747	1969
					5747	2534
					5747	2885
					5747	5829
					5747	6464
					5747	7094
					5747	7204
					5747	8737
					5782	25
					5782	2885
					5782	4090
					5782	5747
					5784	1499
					5784	7082
					5792	1499
					5829	25
					5829	1398
					5829	2534
					5829	3655
					5829	5170
					5829	5594
					5829	5782
					5829	7094
					5861	6624
					5865	805
					5865	808
					5867	5595
					5873	10980
					5875	659
					5875	5861
					5888	7431
					5900	5906
					5905	7341
					5906	274
					5906	3065
					5906	6597
					5970	2521
					5970	3660
					5970	5515
					5970	6774
					5970	79155
					5985	5111
					5985	9094
					5985	10980
					6016	4088
					6016	5900
					6016	57154
					6117	5111
					6117	5888
					6196	1385
					6196	5594
					6197	1385
					6197	5594
					6198	998
					6198	5515
					6198	5594
					6310	7534
					6310	7791
					6310	9611
					6310	9883
					6310	11030
					6310	11051
					6310	23264
					6310	23543
					6418	1020
					6418	8125
					6426	7150
					6429	2521
					6429	9169
					6429	57154
					6429	64750
					6453	998
					6453	9094
					6461	1398
					6461	2885
					6461	3716
					6461	3791
					6464	351
					6464	780
					6464	800
					6464	1605
					6464	1969
					6464	2885
					6464	3791
					6464	5594
					6464	5782
					6464	6777
					6500	6907
					6500	11269
					6597	1499
					6597	6760
					6597	8289
					6612	5905
					6612	7159
					6624	1499
					6774	6777
					6777	5515
					6777	5594
					6810	5867
					6810	8775
					6812	1020
					6907	1499
					6907	79718
					6935	2033
					7020	1499
					7040	2022
					7041	367
					7041	2033
					7041	2280
					7041	5747
					7041	5782
					7041	7048
					7048	2022
					7048	7040
					7068	5469
					7068	9611
					7082	1495
					7083	9094
					7083	10980
					7150	1457
					7159	351
					7159	596
					7159	5499
					7159	5970
					7159	11060
					7175	5594
					7175	6464
					7175	9972
					7204	2316
					7204	5792
					7222	2280
					7222	8775
					7341	355
					7341	367
					7341	2120
					7341	5888
					7341	7150
					7341	7153
					7402	1605
					7402	5782
					7408	4026
					7408	5359
					7408	11060
					7431	6612
					7431	22927
					7514	1398
					7514	7153
					7520	2547
					7520	5111
					7520	5591
					7520	80155
					7528	2280
					7529	673
					7529	1457
					7529	3326
					7529	3799
					7529	3831
					7529	4215
					7529	6428
					7529	7531
					7529	9414
					7529	10772
					7531	6310
					7531	7040
					7531	7153
					7531	7431
					7531	7533
					7533	4215
					7534	673
					7534	3799
					7534	4215
					7534	5128
					7534	7431
					7534	7531
					7534	9414
					7534	23136
					7791	87
					7791	7408
					8125	4131
					8125	6310
					8204	1488
					8204	3065
					8204	5465
					8204	7533
					8328	9146
					8328	10611
					8454	6500
					8615	5861
					8615	6812
					8675	5782
					8675	9341
					8676	8773
					8682	5594
					8682	5595
					8682	6197
					8737	355
					8737	4215
					8751	25
					8751	2534
					8751	2885
					8773	6453
					8773	6810
					8773	8775
					8773	9341
					8775	57142
					8826	998
					8826	1499
					8837	598
					8837	8737
					9094	2534
					9094	5717
					9094	7159
					9094	23028
					9094	55643
					9094	81890
					9169	6426
					9169	6428
					9341	6810
					9414	1495
					9414	7082
					9444	3276
					9444	11030
					9444	23543
					9611	367
					9611	5465
					9611	6907
					9774	596
					9774	598
					9883	11030
					9891	839
					9891	5515
					9891	7531
					9891	7534
					9891	11140
					9972	7514
					9972	10482
					9975	9611
					10066	8773
					10066	10425
					10148	821
					10482	4131
					10482	6426
					10611	87
					10657	1387
					10657	2534
					10657	2885
					10657	3190
					10657	6774
					10772	2521
					10963	5621
					10980	2873
					10980	7431
					10980	8454
					10980	81890
					11030	23543
					11051	11052
					11052	5359
					11060	1605
					11060	7020
					11060	11052
					11135	5359
					11135	11030
					11140	367
					11140	1020
					11140	10963
					11183	25
					11183	1398
					11183	2885
					11269	23039
					22927	4904
					23028	3065
					23039	9972
					23136	7529
					23136	7533
					23199	11030
					23673	8773
					23673	8775
					23770	596
					23770	598
					28954	7529
					28954	7531
					28954	7533
					28954	7534
					50807	5747
					50807	5829
					50848	7082
					53405	87
					53405	8826
					54014	6597
					54843	5499
					54843	5873
					55643	7150
					55643	10980
					55643	29117
					55758	23199
					56252	5499
					57045	649
					57045	8646
					57142	596
					57142	598
					57154	864
					57154	4092
					57154	7514
					57804	5111
					57821	5499
					59343	6612
					59343	7341
					59343	9972
					60598	7529
					60598	7531
					60598	7533
					60598	7534
					64421	472
					64421	5591
					64421	7158
					64750	821
					64750	864
					64750	4088
					64750	4090
					64750	4092
					79155	2316
					79718	9611

## Sheet: VEGF_DE_Genes
Entrez Gene ID			709 genes
1173
4130
4306
7408
9513
5337
85477
7402
6401
3739
1739
51778
1432
655
2022
3625
6774
2264
5610
3572
2033
2969
10657
8553
4632
29967
1020
10611
650
3164
7046
7048
351
1282
70
7430
6624
10097
60312
4330
9883
55145
8174
3398
375
10945
1785
10365
4208
1284
4811
3339
25
3831
6464
642
322
10959
581
1585
10203
7052
9510
4803
156
649
6484
152
7094
1264
4646
5058
8826
10391
7168
325
813
334
3667
4846
1312
7186
382
5900
1457
5724
800
3655
1398
306
930
695
7373
4312
1839
3486
7074
5175
2773
971
1506
3276
821
10370
341
3303
949
3001
8125
718
4323
9784
527
4880
2200
2244
4153
3685
5296
2782
6005
682
9123
7189
4791
2353
580
3726
3386
3688
7040
651
1290
57045
4842
3757
7538
5367
23136
9734
1233
3765
1901
5829
2919
6347
5782
6442
6461
3937
10253
8751
10451
3635
490
8573
5518
675
6955
823
4792
598
845
11269
3708
1487
59348
55914
5493
27202
1499
421
2906
1001
5784
2280
1827
23770
2130
4656
4618
5865
7531
3781
10749
11140
6472
90480
9332
8615
1390
4613
64321
5972
55052
6688
3159
6789
5792
8357
2520
4314
7153
1958
4255
2068
3024
886
1104
6364
4661
29924
28984
6117
998
4983
392
23263
7290
55885
1604
5648
3383
1295
1301
7124
5395
5864
5861
5870
3973
1400
7252
10043
4237
10594
2212
6625
1429
4849
3588
7412
3482
5591
6294
6197
9586
4054
8301
467
2966
6426
55643
1821
57819
25804
4665
1959
1992
388677
60681
6935
23336
81493
3872
3371
2152
2342
9994
2319
1797
7025
2040
208
6595
64324
23543
3397
1981
5457
2967
63898
9159
2587
2521
4184
496
10563
8788
2862
330
6752
5999
4924
5997
5290
4863
2905
29959
26580
4951
6310
3563
2920
2921
10146
10963
3082
7919
6747
3778
3043
947
10164
50807
3213
2982
23493
23411
4100
6943
9242
4854
5080
204851
3237
23764
3097
6457
9788
30835
3569
5525
7472
3590
4094
1326
8600
9623
8436
11033
6814
1195
55589
91754
4352
5364
5605
6446
4893
116986
8711
6035
2045
23150
154796
688
10127
9172
4628
4608
2354
7056
79036
4820
5567
2596
393
51520
2000
8898
29117
6865
1200
5311
5428
63970
5366
9774
51283
64112
8639
1997
8404
79033
2296
54345
147912
2077
5871
9392
3891
10221
4781
23265
1407
57088
9935
54861
4841
9047
27071
3936
4055
4360
29903
79843
10362
4719
5711
4074
8665
7204
8852
29907
11051
5651
15
9002
27132
4548
1944
1843
8870
6623
1847
790
7175
8140
23657
56301
51554
946
552
27125
3696
5940
7404
1948
2050
6453
7128
1984
3714
4242
546
57509
1947
19
11055
6659
10449
29767
11082
7087
25897
4435
10397
4735
5743
1654
1968
3759
4103
5696
9341
22954
5702
1316
4189
8548
7321
57035
9771
10628
4041
7059
10640
7027
1678
10159
5916
6671
7071
23126
79872
6619
8507
10620
5926
80321
79589
10907
55290
4929
5434
2120
23032
7434
3998
26999
11228
7036
1535
3358
8148
2669
8464
594
55591
64800
481
482
51573
64421
3185
9948
22877
5442
8859
8809
10001
55805
2829
4604
3347
6003
1397
777
8643
27289
57154
22861
57214
5626
27019
285
2643
51806
6370
3400
2020
3549
8693
84220
4215
6339
5093
2783
56672
23024
3975
81669
8106
9975
79718
57158
5980
23471
27123
81570
8743
8794
8793
80761
360
523
687
8675
1949
57447
9497
9781
7171
8698
54737
54843
8289
4298
26168
5971
23039
6319
51495
23765
3605
9040
54210
4598
64398
8419
10154
56902
676
23451
64601
54014
10602
2030
3046
9966
23404
6698
4016
57551
9256
23026
23678
51705
56904
4072
7379
1617
4524
60489
9140
1953
10484
261734
5733
5732
5095
51133
5546
9442
6649
10316
10325
23264
26576
4350
5128
59338
26297
57054
54538
81545
4038
1525
22980
27350
8653
84271
1443
27244
11067
55758
51322
5257
28965
10363
2875
64129
3633
79612
9526
78990
57135
51552
56252
80254
79837
23174
605
29896
57804
57030
5244
10395
9662
54541
23352
6660
4857
8353
55236
6307
7644
64795
57104
80155
55182
57821
53347
11080
22843
8613
6565
6579
53919
9489
55142
51714
90865
54968
23294
9410
8424
3700
29058
81555
23190
79953
11194
79684
55055
124801
54665
22986

## Sheet: VEGF_Study
Entrez Gene ID			7576 genes
2
9
10
12
15
16
18
19
20
23
24
25
26
27
29
31
32
39
40
41
43
47
49
51
52
54
55
58
59
60
70
71
72
81
86
87
88
89
90
91
92
93
94
95
100
102
103
107
108
109
112
113
114
116
117
118
119
120
123
128
133
134
135
136
142
143
146
147
148
150
151
152
153
154
155
156
157
159
161
162
163
164
165
166
174
175
176
177
178
181
182
183
185
186
189
190
196
197
199
203
204
207
208
211
212
213
214
215
217
225
226
229
230
231
238
239
240
241
242
249
250
251
259
267
268
269
270
273
274
276
283
284
285
286
287
288
290
291
292
293
301
302
306
307
308
309
310
311
312
317
319
320
321
322
323
324
325
326
327
328
329
330
331
332
333
334
335
336
337
338
339
341
344
347
348
350
351
354
355
356
358
360
361
362
367
369
372
373
374
375
377
378
379
381
382
383
384
387
388
390
391
392
393
394
396
397
398
399
400
401
402
403
405
406
407
408
409
410
415
416
417
421
427
429
430
432
433
434
435
440
444
445
462
463
466
467
468
472
473
474
475
476
478
481
482
486
487
488
489
490
491
493
496
498
501
506
509
523
525
527
529
534
537
538
540
545
546
547
551
552
553
554
558
563
566
567
570
571
572
573
575
576
578
580
581
585
586
590
593
594
595
596
597
598
599
602
604
605
607
608
610
613
617
623
624
627
629
631
632
633
634
636
637
638
640
641
642
643
645
648
649
650
651
652
653
654
655
656
657
658
659
660
661
662
663
664
665
666
667
668
669
671
672
673
675
676
677
682
683
685
687
688
689
694
695
696
699
701
705
706
708
710
712
713
715
716
717
718
719
720
721
722
725
727
728
729
730
731
732
733
735
752
754
760
762
765
767
768
771
773
774
775
776
777
779
780
782
783
784
785
788
790
793
794
796
799
800
801
805
808
810
811
813
814
815
816
818
819
820
821
822
823
824
825
826
829
831
832
833
834
835
836
837
838
839
840
841
842
843
845
846
847
857
858
859
860
861
862
863
864
865
867
868
871
873
874
875
881
885
886
887
889
890
891
894
896
898
899
900
901
902
904
905
909
910
912
913
914
915
916
917
919
920
921
922
923
924
925
926
928
929
930
931
932
933
934
939
940
941
942
943
944
945
946
947
948
949
950
952
953
954
955
958
959
960
961
962
963
965
966
967
970
971
972
973
974
975
976
977
978
983
988
989
990
991
993
994
995
996
997
998
999
1000
1001
1002
1003
1004
1005
1006
1007
1008
1009
1010
1012
1013
1014
1016
1017
1018
1019
1020
1021
1022
1025
1026
1027
1028
1029
1030
1031
1032
1033
1039
1044
1045
1046
1047
1048
1050
1052
1053
1054
1056
1058
1060
1062
1063
1066
1068
1069
1070
1071
1072
1075
1080
1081
1082
1084
1088
1101
1102
1103
1104
1105
1107
1108
1111
1112
1113
1114
1119
1121
1122
1124
1129
1130
1132
1133
1134
1135
1136
1137
1138
1139
1140
1141
1143
1144
1145
1146
1147
1149
1152
1153
1155
1158
1159
1160
1161
1163
1164
1173
1174
1175
1176
1179
1182
1184
1186
1191
1192
1193
1195
1196
1198
1200
1207
1208
1211
1212
1213
1215
1230
1231
1232
1233
1234
1235
1236
1237
1238
1241
1244
1258
1259
1263
1264
1265
1266
1267
1268
1269
1270
1271
1272
1277
1278
1280
1281
1282
1284
1285
1286
1287
1288
1289
1290
1291
1292
1293
1294
1295
1296
1297
1298
1299
1300
1301
1305
1308
1311
1312
1314
1315
1316
1325
1326
1329
1345
1356
1361
1363
1364
1365
1366
1368
1369
1370
1373
1374
1378
1380
1381
1382
1385
1386
1387
1388
1390
1392
1393
1394
1395
1396
1397
1398
1399
1400
1401
1404
1406
1407
1408
1409
1410
1412
1414
1415
1420
1429
1431
1432
1434
1435
1436
1437
1438
1439
1440
1441
1442
1443
1445
1446
1447
1448
1452
1453
1454
1455
1457
1459
1460
1462
1463
1464
1465
1466
1468
1471
1473
1475
1476
1477
1478
1479
1482
1487
1488
1489
1490
1493
1495
1496
1499
1500
1501
1504
1506
1508
1509
1510
1511
1512
1513
1514
1520
1523
1524
1525
1527
1528
1535
1536
1537
1540
1543
1544
1557
1559
1571
1583
1585
1586
1588
1600
1601
1602
1603
1604
1605
1606
1609
1610
1611
1612
1613
1615
1616
1617
1618
1620
1622
1627
1628
1630
1633
1634
1635
1636
1639
1641
1642
1643
1644
1647
1649
1653
1654
1655
1656
1660
1663
1665
1667
1670
1672
1673
1674
1675
1676
1677
1678
1687
1718
1719
1725
1727
1728
1729
1730
1734
1736
1737
1738
1739
1740
1741
1742
1746
1748
1749
1755
1756
1758
1759
1760
1762
1773
1778
1780
1781
1783
1785
1786
1787
1788
1789
1793
1794
1795
1796
1797
1800
1801
1803
1804
1805
1808
1810
1811
1812
1813
1814
1815
1816
1819
1820
1821
1822
1823
1824
1825
1826
1827
1828
1829
1830
1831
1832
1837
1838
1839
1843
1844
1845
1846
1847
1848
1849
1852
1854
1855
1856
1857
1859
1861
1869
1870
1871
1874
1875
1876
1877
1880
1889
1891
1892
1893
1894
1896
1901
1902
1906
1907
1908
1909
1910
1911
1912
1915
1917
1933
1936
1937
1938
1939
1942
1943
1944
1945
1946
1947
1948
1949
1950
1951
1952
1953
1954
1956
1958
1959
1962
1964
1965
1967
1968
1969
1973
1974
1975
1977
1978
1979
1981
1982
1983
1984
1990
1991
1992
1993
1994
1995
1996
1997
1998
1999
2000
2001
2002
2004
2005
2006
2009
2010
2011
2014
2017
2018
2019
2020
2022
2023
2026
2028
2029
2030
2033
2034
2035
2036
2037
2038
2039
2040
2041
2042
2043
2044
2045
2047
2048
2049
2050
2051
2054
2056
2057
2058
2059
2060
2063
2064
2065
2066
2067
2068
2069
2071
2072
2073
2074
2077
2078
2079
2081
2099
2100
2101
2103
2104
2107
2108
2109
2113
2114
2115
2119
2120
2122
2125
2130
2131
2132
2138
2139
2140
2145
2146
2147
2149
2150
2151
2152
2153
2155
2157
2158
2159
2160
2161
2162
2165
2167
2168
2170
2171
2175
2176
2178
2185
2186
2188
2189
2191
2192
2193
2194
2195
2197
2199
2200
2201
2202
2203
2204
2205
2206
2207
2208
2209
2212
2213
2215
2217
2219
2220
2222
2224
2230
2232
2237
2239
2241
2242
2243
2244
2245
2246
2247
2248
2250
2251
2252
2253
2254
2257
2258
2260
2261
2263
2264
2266
2268
2271
2272
2273
2274
2275
2277
2280
2281
2286
2287
2288
2289
2290
2295
2296
2300
2304
2305
2308
2309
2313
2314
2316
2317
2318
2319
2321
2322
2323
2324
2331
2332
2335
2339
2342
2348
2353
2354
2355
2357
2358
2395
2444
2475
2488
2492
2494
2495
2512
2515
2516
2520
2521
2526
2532
2533
2534
2535
2537
2538
2547
2549
2550
2551
2553
2554
2557
2560
2561
2562
2566
2567
2569
2570
2571
2572
2580
2587
2589
2590
2592
2596
2597
2617
2619
2620
2621
2623
2624
2625
2626
2627
2629
2632
2633
2634
2638
2641
2642
2643
2644
2645
2646
2647
2648
2649
2650
2652
2653
2660
2661
2664
2665
2668
2669
2670
2671
2672
2673
2674
2675
2676
2677
2678
2683
2688
2689
2690
2691
2692
2693
2694
2695
2696
2697
2700
2702
2703
2705
2707
2719
2720
2733
2734
2735
2736
2737
2740
2742
2743
2744
2745
2746
2747
2752
2760
2764
2767
2768
2769
2770
2771
2773
2775
2776
2778
2779
2781
2782
2783
2784
2785
2786
2787
2788
2791
2792
2796
2798
2800
2801
2802
2803
2804
2806
2810
2811
2812
2813
2814
2815
2817
2819
2820
2821
2822
2823
2825
2826
2829
2833
2840
2847
2861
2862
2867
2868
2869
2870
2872
2873
2875
2876
2882
2885
2886
2887
2888
2889
2890
2891
2892
2893
2895
2896
2897
2898
2899
2900
2901
2902
2903
2904
2905
2906
2908
2909
2911
2912
2913
2914
2915
2916
2917
2918
2919
2920
2921
2922
2923
2925
2928
2931
2932
2934
2935
2936
2937
2938
2939
2944
2946
2947
2948
2950
2954
2956
2957
2958
2959
2960
2961
2962
2963
2965
2966
2967
2968
2969
2971
2972
2975
2976
2977
2978
2979
2981
2982
2983
2984
2986
2990
2992
2994
2995
2997
3000
3001
3002
3005
3006
3008
3009
3012
3014
3015
3017
3021
3024
3026
3028
3029
3032
3033
3035
3039
3040
3043
3046
3048
3050
3053
3054
3055
3059
3060
3061
3062
3064
3065
3066
3068
3069
3073
3074
3075
3077
3078
3082
3083
3084
3087
3090
3091
3092
3093
3094
3096
3097
3098
3099
3101
3104
3106
3107
3108
3109
3111
3112
3113
3115
3117
3119
3122
3123
3127
3131
3133
3134
3135
3145
3146
3148
3150
3151
3156
3159
3161
3162
3163
3164
3169
3170
3172
3175
3178
3181
3182
3183
3184
3185
3187
3189
3190
3191
3192
3195
3196
3198
3199
3200
3202
3204
3205
3206
3207
3208
3211
3212
3213
3216
3217
3218
3219
3224
3226
3229
3233
3235
3236
3237
3238
3239
3240
3241
3249
3250
3251
3257
3265
3267
3268
3270
3273
3275
3276
3280
3281
3295
3297
3298
3299
3300
3301
3303
3304
3308
3309
3312
3313
3315
3316
3320
3326
3329
3336
3337
3339
3346
3347
3350
3351
3352
3355
3356
3357
3358
3359
3362
3364
3371
3375
3376
3383
3384
3385
3386
3394
3397
3398
3399
3400
3416
3418
3419
3420
3421
3425
3426
3428
3429
3430
3431
3433
3434
3437
3439
3440
3442
3445
3454
3455
3456
3458
3459
3460
3467
3475
3476
3479
3480
3481
3482
3483
3484
3485
3486
3487
3488
3489
3490
3491
3507
3508
3512
3516
3543
3547
3549
3550
3551
3552
3553
3554
3556
3557
3558
3559
3560
3561
3562
3563
3565
3566
3567
3568
3569
3570
3572
3574
3575
3576
3577
3578
3579
3581
3586
3587
3588
3589
3590
3592
3593
3594
3595
3596
3597
3598
3600
3601
3603
3604
3605
3606
3607
3608
3609
3611
3612
3613
3615
3619
3620
3621
3622
3623
3624
3625
3626
3627
3628
3630
3631
3632
3633
3635
3636
3638
3642
3643
3645
3646
3651
3652
3654
3655
3659
3660
3661
3662
3663
3667
3670
3672
3673
3674
3675
3676
3678
3679
3680
3682
3684
3685
3687
3688
3689
3690
3691
3692
3693
3694
3695
3696
3698
3699
3700
3702
3703
3705
3706
3707
3708
3709
3710
3713
3714
3716
3717
3718
3720
3725
3726
3727
3728
3730
3732
3735
3736
3737
3738
3739
3741
3744
3745
3746
3750
3751
3752
3753
3754
3755
3756
3757
3758
3759
3760
3761
3762
3763
3764
3765
3766
3768
3772
3773
3775
3777
3778
3779
3781
3783
3784
3785
3786
3790
3791
3792
3797
3798
3799
3800
3801
3802
3803
3804
3805
3806
3811
3813
3814
3815
3816
3817
3818
3820
3822
3823
3824
3827
3831
3832
3835
3836
3837
3838
3839
3840
3841
3842
3843
3845
3848
3849
3852
3853
3854
3855
3856
3857
3858
3860
3861
3866
3872
3875
3880
3881
3887
3891
3895
3897
3898
3902
3903
3906
3908
3909
3910
3911
3912
3914
3915
3916
3918
3920
3925
3927
3929
3930
3931
3932
3933
3934
3936
3937
3938
3939
3949
3952
3953
3955
3956
3957
3958
3959
3960
3963
3964
3972
3973
3975
3976
3977
3978
3980
3981
3982
3983
3984
3985
3987
3990
[truncated: 5,577 more rows]
