# Supplementary material for: Identification of responsive gene modules by network-based gene clustering and extending: application to inflammation and angiogenesis
Source: BMC Syst Biol. 2010 Apr 21;4:47. doi: 10.1186/1752-0509-4-47 (PMC2873318; doi:10.1186/1752-0509-4-47)
Supplement: Additional file 2 — The enriched KEGG pathways. the detail results of the gene set analysis of KEGG pathways in the biggest responsive gene modules for TNF/VEGF stimuli. [file 1752-0509-4-47-S2.XLS]

## Sheet: TNF_Module_Pathway
pathway	Meet/Min	Meet/Min_shuffle_mean	Meet/Min_shuffle_std	z-score(Meet/Min)	#overlapped_gene	overlapped_gene
hsa04210:Apoptosis	0.292683	0.0971341	0.0318491	6.13985	24	330:8517:7132:329:4791:839:1439:836:8837:840:842:637:3563:5970:4790:7186:5295:8717:8795:8772:1676:7124:7157:4615
hsa04920:Adipocytokine signaling pathway	0.274194	0.0981774	0.0360599	4.88121	17	5465:8517:7132:4791:8660:3716:4793:9021:5970:6774:4790:7186:8717:7297:7133:7124:4794
hsa05215:Prostate cancer	0.243902	0.0979634	0.0302332	4.82711	20	8517:2260:4791:5159:2932:1956:367:5728:842:5925:5970:4790:5295:1387:2885:5604:595:2033:2308:7157
hsa04330:Notch signaling pathway	0.325	0.1002	0.0470204	4.7809	13	4851:3066:9794:4853:3065:8850:6868:1387:4242:5664:84441:2033:3714
hsa04630:Jak-STAT signaling pathway	0.20438	0.0940584	0.0232194	4.75125	28	868:8554:3454:6772:51588:9063:5777:867:1439:3716:1437:6773:9021:6776:3563:6774:6778:3566:5295:1387:2885:7297:10379:595:2057:2033:3455:3575
hsa04620:Toll-like receptor signaling pathway	0.230769	0.0961868	0.0287754	4.677	21	8517:3454:148022:6772:4791:3725:7187:7189:5970:4790:5879:5295:7097:23643:5604:8772:7099:3455:7124:958:4615
hsa05222:Small cell lung cancer	0.238095	0.0973571	0.0307618	4.5751	20	330:8554:8517:329:4791:51588:9063:5728:7187:842:7189:5925:5970:4790:1019:7186:5295:7185:595:7157
hsa05040:Huntington's disease	0.321429	0.0986429	0.0540177	4.12431	9	9611:839:836:834:1387:2885:5921:2033:7157
hsa05220:Chronic myeloid leukemia	0.232877	0.0976027	0.0333676	4.05405	17	868:3066:8517:4791:867:3065:6776:5925:5970:4088:4790:1019:5295:2885:5604:595:7157
hsa05221:Acute myeloid leukemia	0.259259	0.0988889	0.0396529	4.04435	14	3815:862:8517:4791:6776:5970:6774:5371:4790:5295:2885:5467:5604:595
hsa05212:Pancreatic cancer	0.232877	0.0976301	0.0336354	4.02096	17	8517:6772:4791:1956:3716:842:5925:5970:6774:4088:4790:5879:1019:5295:5604:595:7157
hsa04110:Cell cycle	0.186916	0.0957103	0.0259245	3.51813	20	7533:3066:5591:2932:3065:7532:5934:5925:7465:4088:1019:890:7529:1387:595:2033:10971:4616:10912:7157
hsa01510:Neurodegenerative Diseases	0.277778	0.101083	0.0506898	3.4858	10	6622:839:836:840:834:1387:2885:5664:2033:5621
hsa05120:Epithelial cell signaling in Helicobacter pylori infection	0.22807	0.0998947	0.0377213	3.39796	13	8517:4791:3725:1956:1445:836:6714:6868:5970:4790:5879:4067:10392
hsa04320:Dorso-ventral axis formation	0.291667	0.100375	0.0602629	3.17429	7	2114:4851:4853:1956:2113:2885:5604
hsa04662:B cell receptor signaling pathway	0.213115	0.1	0.0369602	3.06045	13	6850:8517:4791:3725:5777:2932:4793:7410:4790:5879:5295:4067:4794
hsa05219:Bladder cancer	0.230769	0.100179	0.0457787	2.85263	9	4312:1956:1612:5925:9252:1019:5604:595:7157
hsa04660:T cell receptor signaling pathway	0.177778	0.0960222	0.0287142	2.84721	16	868:8440:8517:4791:3725:5777:867:1437:4793:7410:4790:1019:5295:2885:7124:4794
hsa05214:Glioma	0.206897	0.0985517	0.0391516	2.76732	12	818:5159:1956:5728:817:5925:1019:5295:2885:5604:595:7157
hsa05213:Endometrial cancer	0.204082	0.100082	0.0407078	2.55479	10	2932:1956:5728:842:3611:5295:2885:5604:595:7157
hsa04115:p53 signaling pathway	0.183333	0.0982	0.036221	2.35039	11	3486:5728:836:842:637:1019:8795:595:4616:10912:7157
hsa05218:Melanoma	0.174603	0.0969841	0.0345019	2.2497	11	2260:5159:2247:1956:5728:5925:1019:5295:5604:595:7157
hsa05010:Alzheimer's disease	0.230769	0.100077	0.058834	2.22137	6	6622:2932:836:840:5664:7124
hsa05210:Colorectal cancer	0.158537	0.0964878	0.0303078	2.04728	13	3725:5159:2932:1956:836:842:4088:5879:5295:2885:5604:595:7157
hsa04012:ErbB signaling pathway	0.158537	0.0961098	0.0307385	2.0309	13	868:8440:818:3725:867:2932:1956:6714:817:6776:5295:2885:5604
hsa05223:Non-small cell lung cancer	0.173077	0.0984615	0.0405128	1.84177	9	1956:842:5925:1019:5295:2885:5604:595:7157
hsa04520:Adherens junction	0.15493	0.0974085	0.0339923	1.69218	11	1457:2260:5777:1956:6714:4088:5879:1387:2033:1460:1459
hsa04010:MAPK signaling pathway	0.12	0.09152	0.0173395	1.6425	27	8517:7132:4208:2260:4791:3725:5159:4217:2247:1956:836:1616:7189:9252:4790:5879:7186:2885:5604:5921:22800:6197:4216:4616:10912:7124:7157
hsa04310:Wnt signaling pathway	0.132231	0.0953058	0.0246606	1.49735	16	1457:818:3725:2932:4316:817:4088:5879:1387:5467:5518:595:2033:1460:7157:1459
hsa05050:Dentatorubropallidoluysian atrophy (DRPLA)	0.2	0.1024	0.0760703	1.28302	3	836:840:834
hsa04510:Focal adhesion	0.116667	0.0930333	0.01994	1.18522	21	5829:330:3693:859:329:3725:5159:857:2932:1956:5728:6714:7410:3611:5879:5295:2885:5604:595:4659:3678
hsa04650:Natural killer cell mediated cytotoxicity	0.126126	0.0958288	0.0264193	1.14678	14	6850:3454:5777:836:1437:637:7410:5879:5295:2885:5604:8795:3455:7124
hsa05130:Pathogenic Escherichia coli infection - EHEC	0.146341	0.0973659	0.0440323	1.11227	6	8440:7278:3875:23643:10971:7099
hsa05131:Pathogenic Escherichia coli infection - EPEC	0.146341	0.0979756	0.0444681	1.08765	6	8440:7278:3875:23643:10971:7099
hsa04664:Fc epsilon RI signaling pathway	0.136364	0.0981515	0.0366697	1.04206	9	6850:1437:7410:5879:5295:2885:4067:5604:7124
hsa05060:Prion disease	0.181818	0.0961818	0.0881197	0.971818	2	7124:5621
hsa04060:Cytokine-cytokine receptor interaction	0.104167	0.0908708	0.0154865	0.858543	25	3815:5196:3454:7132:8764:5159:7293:3604:1956:1439:4050:1437:3563:3566:8795:8744:8718:4049:2057:3455:7133:7124:958:7292:3575
hsa04120:Ubiquitin mediated proteolysis	0.117117	0.0955676	0.025783	0.835806	13	868:330:4734:8554:7329:329:51588:9063:867:9021:7189:7323:5371
hsa05211:Renal cell carcinoma	0.123077	0.0998923	0.0366387	0.63279	8	3725:5879:2113:5295:1387:2885:5604:2033
hsa04350:TGF-beta signaling pathway	0.113924	0.0963418	0.0313142	0.561479	9	1875:5934:4088:1387:5518:4093:2033:7124:4086
hsa04912:GnRH signaling pathway	0.115385	0.0977051	0.0322448	0.54829	9	818:3725:1956:6714:817:2885:5604:5338:4216
hsa04640:Hematopoietic cell lineage	0.111111	0.0971728	0.0311119	0.448005	9	960:3815:1437:3563:3566:2057:3678:7124:3575
hsa04720:Long-term potentiation	0.114754	0.0996557	0.0357419	0.422428	7	818:817:1387:5604:2033:6197:4659
hsa00290:Valine, leucine and isoleucine biosynthesis	0.125	0.0985	0.102449	0.258666	1	3376
hsa03320:PPAR signaling pathway	0.111111	0.0991944	0.047221	0.25236	4	5465:4312:3611:5467
hsa05216:Thyroid cancer	0.115385	0.102077	0.0573129	0.232194	3	5604:595:7157
hsa04916:Melanogenesis	0.105263	0.0976711	0.0332258	0.2285	8	3815:818:2932:817:1387:5604:2033:2770
hsa00760:Nicotinate and nicotinamide metabolism	0.111111	0.103222	0.0979251	0.0805604	1	683
hsa05030:Amyotrophic lateral sclerosis (ALS)	0.105263	0.100368	0.0666565	0.0734323	2	5879:7157
hsa04370:VEGF signaling pathway	0.0983607	0.0973115	0.0370978	0.0282814	6	5829:6714:842:5879:5295:5604
hsa00970:Aminoacyl-tRNA biosynthesis	0.1	0.09995	0.0668354	0.000748107	2	3376:2617
hsa04740:Olfactory transduction	0.1	0.10005	0.0676911	-0.00073865	2	818:817
hsa04930:Type II diabetes mellitus	0.0952381	0.100405	0.0458457	-0.112697	4	8660:9021:5295:7124
hsa04530:Tight junction	0.0925926	0.096537	0.0267926	-0.147222	10	1457:5728:6714:5584:1019:5518:22800:1460:2770:1459
hsa04540:Gap junction	0.0886076	0.097962	0.0327542	-0.285595	7	7278:5159:1956:6714:2885:5604:2770
hsa00625:Tetrachloroethene degradation	0	0.096	0.294739	-0.325712	0
hsa00830:Retinol metabolism	0	0.097	0.296106	-0.327586	0
hsa00643:Styrene degradation	0	0.101	0.30148	-0.335014	0
hsa00031:Inositol metabolism	0	0.101	0.30148	-0.335014	0
hsa00785:Lipoic acid metabolism	0	0.105	0.306707	-0.342346	0
hsa00472:D-Arginine and D-ornithine metabolism	0	0.106	0.307992	-0.344165	0
hsa00532:Chondroitin sulfate biosynthesis	0	0.106	0.307992	-0.344165	0
hsa00550:Peptidoglycan biosynthesis	0	0.108	0.310536	-0.347786	0
hsa00530:Aminosugars metabolism	0.0714286	0.101071	0.0820059	-0.361472	1	55577
hsa00401:Novobiocin biosynthesis	0	0.089	0.20645	-0.431097	0
hsa00601:Glycosphingolipid biosynthesis - lactoseries	0	0.093	0.204678	-0.454373	0
hsa00565:Ether lipid metabolism	0.0666667	0.100467	0.0740926	-0.456186	1	5338
hsa00660:C5-Branched dibasic acid metabolism	0	0.093	0.203451	-0.457112	0
hsa04910:Insulin signaling pathway	0.0833333	0.0941333	0.0234436	-0.460679	10	868:867:2932:8660:5584:9021:5295:2885:5604:2308
hsa00902:Monoterpenoid biosynthesis	0	0.097	0.207688	-0.467048	0
hsa00130:Ubiquinone biosynthesis	0	0.0985	0.209981	-0.469091	0
hsa00072:Synthesis and degradation of ketone bodies	0	0.0955	0.202906	-0.470661	0
hsa00300:Lysine biosynthesis	0	0.104	0.216173	-0.481096	0
hsa00900:Terpenoid biosynthesis	0	0.1165	0.231801	-0.502587	0
hsa00534:Heparan sulfate biosynthesis	0	0.113	0.224235	-0.503936	0
hsa00730:Thiamine metabolism	0	0.092	0.170648	-0.539122	0
hsa00920:Sulfur metabolism	0	0.0956667	0.17156	-0.557628	0
hsa00061:Fatty acid biosynthesis	0	0.0996667	0.175713	-0.567211	0
hsa00053:Ascorbate and aldarate metabolism	0	0.0973333	0.170293	-0.571564	0
hsa00471:D-Glutamine and D-glutamate metabolism	0	0.0993333	0.173034	-0.57407	0
hsa00281:Geraniol degradation	0	0.105667	0.177261	-0.596107	0
hsa00363:Bisphenol A degradation	0	0.111	0.183913	-0.603547	0
hsa00641:3-Chloroacrylic acid degradation	0	0.108333	0.178781	-0.605957	0
hsa00232:Caffeine metabolism	0	0.0945	0.147365	-0.641265	0
hsa00940:Phenylpropanoid biosynthesis	0	0.097	0.146586	-0.661727	0
hsa00603:Glycosphingolipid biosynthesis - globoseries	0	0.10225	0.153316	-0.666921	0
hsa00950:Alkaloid biosynthesis I	0	0.103	0.153833	-0.669556	0
hsa00140:C21-Steroid hormone metabolism	0	0.10425	0.155623	-0.669886	0
hsa00520:Nucleotide sugars metabolism	0	0.09975	0.147934	-0.674289	0
hsa00260:Glycine, serine and threonine metabolism	0.0526316	0.100263	0.068252	-0.697879	1	2617
hsa00400:Phenylalanine, tyrosine and tryptophan biosynthesis	0	0.10575	0.150506	-0.702629	0
hsa00040:Pentose and glucuronate interconversions	0	0.106	0.150538	-0.704142	0
hsa00272:Cysteine metabolism	0	0.108	0.152428	-0.708532	0
hsa00791:Atrazine degradation	0	0.102	0.140341	-0.726799	0
hsa05020:Parkinson's disease	0.0526316	0.102842	0.0679243	-0.739213	1	6622
hsa00460:Cyanoamino acid metabolism	0	0.1014	0.136882	-0.740782	0
hsa00630:Glyoxylate and dicarboxylate metabolism	0	0.1052	0.139687	-0.753112	0
hsa00430:Taurine and hypotaurine metabolism	0	0.1064	0.138774	-0.766713	0
hsa01040:Polyunsaturated fatty acid biosynthesis	0	0.0953333	0.120339	-0.792203	0
hsa00670:One carbon pool by folate	0	0.0991667	0.12355	-0.802645	0
hsa00251:Glutamate metabolism	0.05	0.1032	0.0639832	-0.831468	1	55577
hsa03050:Proteasome	0.047619	0.103095	0.0650072	-0.853385	1	5717
hsa00626:Naphthalene and anthracene degradation	0	0.095	0.110784	-0.857528	0
hsa00602:Glycosphingolipid biosynthesis - neo-lactoseries	0	0.112667	0.130345	-0.864371	0
hsa00062:Fatty acid elongation in mitochondria	0	0.1	0.115055	-0.869147	0
hsa00531:Glycosaminoglycan degradation	0	0.100857	0.115548	-0.872858	0
hsa04810:Regulation of actin cytoskeleton	0.0752688	0.0925	0.0194205	-0.88727	14	5829:3693:2260:5159:2247:1956:1445:7410:5879:5295:5604:22800:4659:3678
hsa00592:alpha-Linolenic acid metabolism	0	0.101571	0.114296	-0.888667	0
hsa00624:1- and 2-Methylnaphthalene degradation	0	0.105143	0.117193	-0.897176	0
hsa00720:Reductive carboxylate cycle (CO2 fixation)	0	0.099125	0.108894	-0.910286	0
hsa00271:Methionine metabolism	0	0.10025	0.108509	-0.923886	0
hsa00120:Bile acid biosynthesis	0	0.09775	0.104521	-0.93522	0
hsa00604:Glycosphingolipid biosynthesis - ganglioseries	0	0.102	0.109058	-0.935284	0
hsa00533:Keratan sulfate biosynthesis	0	0.098875	0.105032	-0.941383	0
hsa00770:Pantothenate and CoA biosynthesis	0	0.107857	0.113893	-0.947003	0
hsa03060:Protein export	0	0.10775	0.111786	-0.963892	0
hsa00440:Aminophosphonate metabolism	0	0.103375	0.107078	-0.965418	0
hsa00632:Benzoate degradation via CoA ligation	0	0.103667	0.10372	-0.999487	0
hsa04730:Long-term depression	0.0625	0.0973594	0.0347655	-1.0027	4	5518:4067:5604:2770
hsa00521:Streptomycin biosynthesis	0	0.10125	0.100976	-1.00271	0
hsa00790:Folate biosynthesis	0.04	0.09764	0.057027	-1.01075	1	2643
hsa04940:Type I diabetes mellitus	0.0540541	0.102919	0.0475263	-1.02816	2	4049:7124
hsa00361:gamma-Hexachlorocyclohexane degradation	0	0.0973	0.0946132	-1.0284	0
hsa00930:Caprolactam degradation	0	0.0962	0.0933503	-1.03053	0
hsa00680:Methane metabolism	0	0.104625	0.101326	-1.03256	0
hsa00100:Biosynthesis of steroids	0	0.0955	0.090653	-1.05347	0
hsa00960:Alkaloid biosynthesis II	0	0.1046	0.0968929	-1.07954	0
hsa00511:N-Glycan degradation	0	0.1014	0.0935243	-1.08421	0
hsa00591:Linoleic acid metabolism	0	0.1019	0.0924929	-1.10171	0
hsa00740:Riboflavin metabolism	0	0.102636	0.0919658	-1.11603	0
hsa00563:Glycosylphosphatidylinositol(GPI)-anchor biosynthesis	0	0.0993077	0.0854349	-1.16238	0
hsa00910:Nitrogen metabolism	0	0.100167	0.0851567	-1.17626	0
hsa00150:Androgen and estrogen metabolism	0	0.101667	0.0863888	-1.17685	0
hsa00903:Limonene and pinene degradation	0	0.101917	0.0849964	-1.19907	0
hsa05217:Basal cell carcinoma	0.0465116	0.0991163	0.0436744	-1.20447	2	2932:7157
hsa00410:beta-Alanine metabolism	0	0.103083	0.0855491	-1.20496	0
hsa01032:Glycan structures - degradation	0	0.098	0.0805874	-1.21607	0
hsa00340:Histidine metabolism	0	0.0987143	0.0804117	-1.22761	0
hsa00450:Selenoamino acid metabolism	0	0.106385	0.0866052	-1.22839	0
hsa04710:Circadian rhythm	0	0.101615	0.0818822	-1.241	0
hsa00860:Porphyrin and chlorophyll metabolism	0	0.103538	0.0821827	-1.25986	0
hsa00071:Fatty acid metabolism	0	0.0966667	0.0753887	-1.28224	0
hsa00360:Phenylalanine metabolism	0	0.0975	0.0758928	-1.28471	0
hsa03022:Basal transcription factors	0.0333333	0.102933	0.0537158	-1.29571	1	2969
hsa00052:Galactose metabolism	0	0.0979375	0.0747114	-1.31088	0
hsa00220:Urea cycle and metabolism of amino groups	0	0.0965	0.0729787	-1.3223	0
hsa00512:O-Glycan biosynthesis	0	0.1026	0.0772247	-1.32859	0
hsa00030:Pentose phosphate pathway	0	0.0969412	0.0711146	-1.36317	0
hsa00980:Metabolism of xenobiotics by cytochrome P450	0	0.0982941	0.072002	-1.36516	0
hsa00020:Citrate cycle (TCA cycle)	0	0.103188	0.0754843	-1.36701	0
hsa00640:Propanoate metabolism	0	0.0991875	0.072072	-1.37623	0
hsa04614:Renin-angiotensin system	0	0.100875	0.0731644	-1.37874	0
hsa00510:N-Glycan biosynthesis	0	0.100944	0.0727592	-1.38738	0
hsa04150:mTOR signaling pathway	0.0416667	0.0985625	0.0406247	-1.40052	2	5295:6197
hsa00564:Glycerophospholipid metabolism	0.0277778	0.100111	0.0512542	-1.41127	1	5338
hsa00710:Carbon fixation	0	0.0961176	0.0674642	-1.42472	0
hsa04950:Maturity onset diabetes of the young	0	0.0997222	0.0694898	-1.43506	0
hsa00480:Glutathione metabolism	0	0.101579	0.0700786	-1.4495	0
hsa00280:Valine, leucine and isoleucine degradation	0	0.098	0.067125	-1.45996	0
hsa00650:Butanoate metabolism	0	0.0995263	0.0673346	-1.47809	0
hsa04140:Regulation of autophagy	0	0.103789	0.0697636	-1.48773	0
hsa04742:Taste transduction	0	0.0984286	0.0660934	-1.48923	0
hsa03030:DNA polymerase	0	0.101895	0.0666056	-1.52982	0
hsa03020:RNA polymerase	0	0.100684	0.0657999	-1.53016	0
hsa00620:Pyruvate metabolism	0	0.0991818	0.0635198	-1.56143	0
hsa00600:Sphingolipid metabolism	0	0.0993182	0.0628636	-1.5799	0
hsa00252:Alanine and aspartate metabolism	0	0.100304	0.0634079	-1.58189	0
hsa00310:Lysine degradation	0	0.104043	0.0650256	-1.60004	0
hsa02010:ABC transporters - General	0	0.100381	0.0624165	-1.60824	0
hsa04670:Leukocyte transendothelial migration	0.0515464	0.098701	0.0292001	-1.61488	5	5829:7410:5879:5295:2770
hsa04340:Hedgehog signaling pathway	0.0238095	0.0980476	0.0445408	-1.66674	1	2932
hsa00330:Arginine and proline metabolism	0	0.104391	0.0622248	-1.67765	0
hsa00051:Fructose and mannose metabolism	0	0.100391	0.0597634	-1.67981	0
hsa01031:Glycan structures - biosynthesis 2	0	0.10088	0.0598097	-1.68668	0
hsa00590:Arachidonic acid metabolism	0	0.0961923	0.0566335	-1.69851	0
hsa00561:Glycerolipid metabolism	0	0.1044	0.0609554	-1.71273	0
hsa04612:Antigen processing and presentation	0.0333333	0.0972667	0.0372831	-1.71481	2	4049:3312
hsa04070:Phosphatidylinositol signaling system	0.0344828	0.0971207	0.0364556	-1.7182	2	5728:5295
hsa00562:Inositol phosphate metabolism	0.0243902	0.0982439	0.0426395	-1.73205	1	5728
hsa00380:Tryptophan metabolism	0	0.098	0.0553834	-1.76948	0
hsa04512:ECM-receptor interaction	0.04	0.0980933	0.0324125	-1.79231	3	960:3693:3678
hsa00350:Tyrosine metabolism	0	0.0993462	0.0553791	-1.79393	0
hsa04130:SNARE interactions in vesicular transport	0	0.0987187	0.0532041	-1.85547	0
hsa05110:Cholera - Infection	0	0.101667	0.0537287	-1.89222	0
hsa01030:Glycan structures - biosynthesis 1	0	0.0995897	0.0487595	-2.04247	0
hsa04360:Axon guidance	0.0442478	0.0959735	0.0252781	-2.04627	5	8440:2932:5879:5921:2770
hsa00500:Starch and sucrose metabolism	0	0.100184	0.0487744	-2.05403	0
hsa00010:Glycolysis / Gluconeogenesis	0	0.0983714	0.0470819	-2.08937	0
hsa03010:Ribosome	0	0.102077	0.045752	-2.23109	0
hsa04610:Complement and coagulation cascades	0.0149254	0.10009	0.0350511	-2.42972	1	5329
hsa00190:Oxidative phosphorylation	0	0.100292	0.0403175	-2.48755	0
hsa00240:Pyrimidine metabolism	0	0.0964483	0.0375288	-2.56998	0
hsa04020:Calcium signaling pathway	0.0340136	0.095415	0.0224966	-2.72936	5	818:5159:1956:817:683
hsa01430:Cell Communication	0.0119048	0.0979762	0.0309979	-2.77669	1	3875
hsa04514:Cell adhesion molecules (CAMs)	0.018018	0.0956937	0.0257905	-3.01179	2	214:958
hsa00230:Purine metabolism	0	0.0971556	0.029295	-3.31645	0
hsa04080:Neuroactive ligand-receptor interaction	0	0.0914498	0.0177137	-5.16267	0

## Sheet: VEGF_Module_Pathway
pathway	Meet/Min	Meet/Min_shuffle_mean	Meet/Min_shuffle_std	z-score(Meet/Min)	#overlapped_gene	overlapped_gene
hsa05220:Chronic myeloid leukemia	0.25	0.0756806	0.0281074	6.20191	18	598:1029:1488:3065:7048:6464:25:5595:5970:4088:7040:5605:5594:2885:6777:673:1487:1398
hsa04350:TGF-beta signaling pathway	0.233766	0.0743117	0.0271397	5.87533	18	8454:6500:6198:4090:8646:7048:5595:659:4088:7040:57154:1387:5515:5594:5518:2033:64750:4092
hsa04520:Adherens junction	0.220588	0.075	0.0307081	4.74104	15	5792:1457:2534:87:7048:5595:8826:4088:1499:1387:5594:1495:998:2033:7082
hsa05212:Pancreatic cancer	0.194444	0.0743611	0.0300892	3.99092	14	598:5900:1029:5888:7048:3716:5595:5970:6774:4088:7040:5594:998:673
hsa01510:Neurodegenerative Diseases	0.235294	0.0753824	0.0426839	3.74642	8	596:598:839:1387:2885:2033:351:5621
hsa04510:Focal adhesion	0.130682	0.0697557	0.0166244	3.66487	23	596:5829:3655:3791:2534:5906:87:7791:6464:5595:1499:5747:5594:2885:5170:998:5499:673:7408:7094:1290:1398:2316
hsa04110:Cell cycle	0.16	0.07353	0.0246302	3.51073	16	7533:8454:7531:1029:5591:6500:472:3065:25:4088:5111:7040:7529:1387:7534:2033
hsa04720:Long-term potentiation	0.186441	0.0737119	0.0324738	3.47138	11	5906:6196:5595:1387:5605:5594:2904:5499:673:2033:6197
hsa04310:Wnt signaling pathway	0.144144	0.0716306	0.0223612	3.24283	16	8454:1457:6500:1857:1488:6907:4088:1499:1387:5515:5467:79718:5518:1487:2033:59343
hsa05215:Prostate cancer	0.160494	0.0732469	0.0277147	3.14803	13	596:367:5595:1385:5970:1499:1387:5605:5594:2885:5170:673:2033
hsa04130:SNARE interactions in vesicular transport	0.225806	0.0772581	0.0477503	3.11094	7	23673:8675:662:9341:8676:6810:8773
hsa05211:Renal cell carcinoma	0.171875	0.0735156	0.031831	3.09005	11	5906:5595:7040:1387:5605:5594:2885:998:673:2033:1398
hsa04330:Notch signaling pathway	0.212121	0.0762727	0.0447202	3.03774	7	1857:1488:3065:1387:1487:2033:22938
hsa05216:Thyroid cancer	0.230769	0.0777308	0.0510876	2.99561	6	5595:1499:5605:5594:673:7175
hsa05221:Acute myeloid leukemia	0.166667	0.0750185	0.033424	2.74198	9	6198:5595:5970:6774:5605:5594:2885:5467:673
hsa05210:Colorectal cancer	0.139241	0.0717722	0.0271007	2.48954	11	596:5900:1857:7048:5595:4088:7040:1499:5594:2885:673
hsa05213:Endometrial cancer	0.166667	0.0761875	0.0366954	2.46568	8	5595:1499:5605:5594:2885:1495:5170:673
hsa04320:Dorso-ventral axis formation	0.217391	0.081	0.0560835	2.43193	5	5595:5594:2885:673:2120
hsa04012:ErbB signaling pathway	0.1375	0.074625	0.0274543	2.29017	11	6198:6464:25:5595:5747:5605:5594:2885:6777:673:1398
hsa05040:Huntington's disease	0.185185	0.0754444	0.0490707	2.23638	5	9611:839:1387:2885:2033
hsa04150:mTOR signaling pathway	0.152174	0.0774783	0.0381457	1.95817	7	6198:6196:5595:5594:5170:673:6197
hsa04210:Apoptosis	0.126582	0.0730506	0.0273934	1.95418	10	596:598:823:839:8737:472:8837:637:5970:355
hsa04530:Tight junction	0.118812	0.0736733	0.0232832	1.93868	12	1457:87:50848:23136:9414:1499:5515:1495:5865:5518:998:7082
hsa04370:VEGF signaling pathway	0.137931	0.0771379	0.0335348	1.81283	8	5829:3791:5595:1432:5747:5605:5594:998
hsa04670:Leukocyte transendothelial migration	0.120879	0.0750989	0.0253934	1.80284	11	5829:5906:87:50848:1432:1499:5747:1495:998:5175:7408
hsa05223:Non-small cell lung cancer	0.137255	0.0760588	0.0347646	1.7603	7	1029:5595:5605:5594:2885:5170:673
hsa04910:Insulin signaling pathway	0.102564	0.0714701	0.0210941	1.47407	12	5792:6198:6464:5595:5605:5594:2885:5170:5499:673:2319:1398
hsa05214:Glioma	0.122807	0.0742632	0.0331402	1.4648	7	1029:6464:5595:5605:5594:2885:673
hsa05060:Prion disease	0.181818	0.0808182	0.0810813	1.24566	2	596:5621
hsa05219:Bladder cancer	0.128205	0.0758718	0.0420388	1.24488	5	1029:5595:5605:5594:673
hsa04916:Melanogenesis	0.111111	0.0750139	0.029524	1.22264	8	1857:5595:1385:1499:1387:5605:5594:2033
hsa05130:Pathogenic Escherichia coli infection - EHEC	0.125	0.07695	0.0404547	1.18775	5	2534:25:1499:998:7534
hsa05131:Pathogenic Escherichia coli infection - EPEC	0.125	0.0761	0.0412218	1.18626	5	2534:25:1499:998:7534
hsa04912:GnRH signaling pathway	0.0945946	0.0755135	0.028024	0.680883	7	4215:5595:1432:5605:5594:2885:998
hsa04730:Long-term depression	0.09375	0.0755938	0.0302072	0.601057	6	5595:5515:5605:5594:5518:673
hsa04650:Natural killer cell mediated cytotoxicity	0.0865385	0.0732212	0.0232458	0.572891	9	2534:6464:5595:637:5605:355:5594:2885:673
hsa05030:Amyotrophic lateral sclerosis (ALS)	0.117647	0.0795882	0.0664385	0.572843	2	596:598
hsa04664:Fc epsilon RI signaling pathway	0.0923077	0.0751692	0.0301823	0.567832	6	2534:5595:1432:5605:5594:2885
hsa04010:MAPK signaling pathway	0.0758294	0.068545	0.0148519	0.490465	16	4215:5906:7048:6196:5595:1432:7040:5605:355:5594:2885:998:673:6197:1398:2316
hsa05120:Epithelial cell signaling in Helicobacter pylori infection	0.0925926	0.077463	0.0339898	0.445122	5	50848:5970:1432:998:7082
hsa04360:Axon guidance	0.0816327	0.0717041	0.0241513	0.411099	8	2534:25:5595:5747:5594:998:1020:1969
hsa03050:Proteasome	0.0952381	0.080619	0.059176	0.247043	2	5702:5717
hsa05218:Melanoma	0.0833333	0.0756	0.0328997	0.235058	5	1029:5595:5605:5594:673
hsa03320:PPAR signaling pathway	0.0833333	0.0757222	0.0427931	0.177858	3	5465:5467:5170
hsa04540:Gap junction	0.0769231	0.0752821	0.0281071	0.0583847	6	1453:5595:5605:5594:2885:7082
hsa04710:Circadian rhythm	0.0769231	0.0756154	0.0729598	0.0179235	1	1453
hsa04810:Regulation of actin cytoskeleton	0.0693642	0.0693931	0.0172831	-0.00167226	12	5829:3655:87:5595:8826:5747:5605:5594:998:5499:673:1398
hsa04115:p53 signaling pathway	0.0727273	0.0749455	0.0343857	-0.0645088	4	1029:472:637:355
hsa04620:Toll-like receptor signaling pathway	0.0697674	0.0734535	0.0256167	-0.143892	6	8737:5595:5970:1432:5605:5594
hsa04512:ECM-receptor interaction	0.0684932	0.0743151	0.0295682	-0.196898	5	3655:961:1605:3339:1290
hsa05050:Dentatorubropallidoluysian atrophy (DRPLA)	0.0666667	0.0806667	0.0695698	-0.201237	1	11060
hsa00550:Peptidoglycan biosynthesis	0	0.063	0.243085	-0.259169	0
hsa00830:Retinol metabolism	0	0.065	0.246649	-0.263532	0
hsa00785:Lipoic acid metabolism	0	0.068	0.251872	-0.269979	0
hsa04612:Antigen processing and presentation	0.0666667	0.0757333	0.0333919	-0.271523	4	2923:1385:821:3326
hsa00601:Glycosphingolipid biosynthesis - lactoseries	0	0.069	0.253581	-0.272102	0
hsa00072:Synthesis and degradation of ketone bodies	0	0.069	0.253581	-0.272102	0
hsa00401:Novobiocin biosynthesis	0	0.073	0.260267	-0.280482	0
hsa00532:Chondroitin sulfate biosynthesis	0	0.073	0.260267	-0.280482	0
hsa00472:D-Arginine and D-ornithine metabolism	0	0.075	0.263523	-0.284605	0
hsa04920:Adipocytokine signaling pathway	0.0666667	0.07605	0.0319187	-0.293976	4	5465:3716:5970:6774
hsa00031:Inositol metabolism	0	0.082	0.274502	-0.298723	0
hsa00643:Styrene degradation	0	0.089	0.284886	-0.312405	0
hsa03030:DNA polymerase	0.0555556	0.0779444	0.0639714	-0.349983	1	57804
hsa04630:Jak-STAT signaling pathway	0.0629921	0.0708898	0.0198752	-0.397361	8	598:3572:3716:6774:1387:2885:6777:2033
hsa00730:Thiamine metabolism	0	0.075	0.188177	-0.398562	0
hsa00660:C5-Branched dibasic acid metabolism	0	0.0745	0.183667	-0.405626	0
hsa00130:Ubiquinone biosynthesis	0	0.076	0.186437	-0.407644	0
hsa00900:Terpenoid biosynthesis	0	0.079	0.190513	-0.414669	0
hsa00251:Glutamate metabolism	0.0526316	0.0773158	0.0591796	-0.417107	1	790
hsa00240:Pyrimidine metabolism	0.0612245	0.0763265	0.0356498	-0.423622	3	7083:790:57804
hsa00300:Lysine biosynthesis	0	0.082	0.190558	-0.430315	0
hsa00902:Monoterpenoid biosynthesis	0	0.0825	0.187026	-0.441115	0
hsa00534:Heparan sulfate biosynthesis	0	0.089	0.197783	-0.449988	0
hsa00140:C21-Steroid hormone metabolism	0	0.073	0.151748	-0.481062	0
hsa00400:Phenylalanine, tyrosine and tryptophan biosynthesis	0	0.0733333	0.148997	-0.492181	0
hsa00920:Sulfur metabolism	0	0.079	0.159534	-0.495192	0
hsa00641:3-Chloroacrylic acid degradation	0	0.0783333	0.157055	-0.498763	0
hsa00471:D-Glutamine and D-glutamate metabolism	0	0.074	0.147916	-0.500283	0
hsa00252:Alanine and aspartate metabolism	0.047619	0.0780476	0.0593279	-0.512888	1	790
hsa00272:Cysteine metabolism	0	0.0766667	0.14881	-0.515199	0
hsa00281:Geraniol degradation	0	0.0846667	0.161837	-0.523161	0
hsa00950:Alkaloid biosynthesis I	0	0.0803333	0.152435	-0.527	0
hsa00053:Ascorbate and aldarate metabolism	0	0.0856667	0.160964	-0.532211	0
hsa00430:Taurine and hypotaurine metabolism	0	0.06875	0.127386	-0.539699	0
hsa05222:Small cell lung cancer	0.0595238	0.0743333	0.0273855	-0.54078	5	596:598:3655:5970:5747
hsa00363:Bisphenol A degradation	0	0.089	0.163283	-0.545067	0
hsa05217:Basal cell carcinoma	0.0526316	0.0756579	0.0417741	-0.55121	2	1857:1499
hsa00061:Fatty acid biosynthesis	0	0.0883333	0.16021	-0.551359	0
hsa00460:Cyanoamino acid metabolism	0	0.073	0.131104	-0.556811	0
hsa00520:Nucleotide sugars metabolism	0	0.07725	0.137346	-0.56245	0
hsa00940:Phenylpropanoid biosynthesis	0	0.07675	0.132058	-0.581183	0
hsa00232:Caffeine metabolism	0	0.0755	0.129679	-0.582208	0
hsa00603:Glycosphingolipid biosynthesis - globoseries	0	0.082	0.133862	-0.612573	0
hsa00040:Pentose and glucuronate interconversions	0	0.0885	0.143399	-0.617159	0
hsa04930:Type II diabetes mellitus	0.05	0.075825	0.0411447	-0.627663	2	5595:5594
hsa00602:Glycosphingolipid biosynthesis - neo-lactoseries	0	0.0786	0.122789	-0.640123	0
hsa00790:Folate biosynthesis	0.0416667	0.0755	0.0520453	-0.650075	1	11269
hsa00630:Glyoxylate and dicarboxylate metabolism	0	0.075	0.115362	-0.650129	0
hsa00791:Atrazine degradation	0	0.0786	0.119818	-0.655994	0
hsa05010:Alzheimer's disease	0.04	0.07504	0.051974	-0.674183	1	351
hsa00670:One carbon pool by folate	0	0.0791667	0.111782	-0.708226	0
hsa00770:Pantothenate and CoA biosynthesis	0	0.0816667	0.111847	-0.730165	0
hsa00604:Glycosphingolipid biosynthesis - ganglioseries	0	0.08	0.108784	-0.735399	0
hsa01040:Polyunsaturated fatty acid biosynthesis	0	0.0835	0.112849	-0.739926	0
hsa03060:Protein export	0	0.0735714	0.0987941	-0.744695	0
hsa00720:Reductive carboxylate cycle (CO2 fixation)	0	0.0823333	0.109341	-0.752998	0
hsa00624:1- and 2-Methylnaphthalene degradation	0	0.0811429	0.106324	-0.763169	0
hsa00626:Naphthalene and anthracene degradation	0	0.0767143	0.0992949	-0.772591	0
hsa00592:alpha-Linolenic acid metabolism	0	0.083	0.103999	-0.798088	0
hsa00531:Glycosaminoglycan degradation	0	0.0845714	0.105954	-0.79819	0
hsa00533:Keratan sulfate biosynthesis	0	0.0797143	0.099706	-0.799493	0
hsa00760:Nicotinate and nicotinamide metabolism	0	0.076625	0.0950172	-0.806433	0
hsa00120:Bile acid biosynthesis	0	0.080625	0.0994994	-0.810306	0
hsa00062:Fatty acid elongation in mitochondria	0	0.0842857	0.103057	-0.817852	0
hsa00290:Valine, leucine and isoleucine biosynthesis	0	0.079375	0.0963692	-0.823655	0
hsa00271:Methionine metabolism	0	0.079875	0.0969278	-0.824067	0
hsa03022:Basal transcription factors	0.0357143	0.0766429	0.0492363	-0.831268	1	2969
hsa00440:Aminophosphonate metabolism	0	0.080375	0.0960258	-0.837015	0
hsa00521:Streptomycin biosynthesis	0	0.0815	0.0959724	-0.849202	0
hsa00632:Benzoate degradation via CoA ligation	0	0.0751111	0.087605	-0.857384	0
hsa00680:Methane metabolism	0	0.083125	0.0953084	-0.872169	0
hsa00740:Riboflavin metabolism	0	0.0786	0.0874625	-0.898671	0
hsa00511:N-Glycan degradation	0	0.0813333	0.0901874	-0.901826	0
hsa00591:Linoleic acid metabolism	0	0.0759	0.0826803	-0.917994	0
hsa00361:gamma-Hexachlorocyclohexane degradation	0	0.0789	0.0853937	-0.923956	0
hsa00150:Androgen and estrogen metabolism	0	0.0788182	0.0847056	-0.930496	0
hsa00100:Biosynthesis of steroids	0	0.086	0.0918673	-0.936133	0
hsa00410:beta-Alanine metabolism	0	0.0806	0.0845623	-0.953143	0
hsa00960:Alkaloid biosynthesis II	0	0.0783	0.0820112	-0.954748	0
hsa00860:Porphyrin and chlorophyll metabolism	0	0.0765455	0.0800729	-0.955947	0
hsa00930:Caprolactam degradation	0	0.0819	0.0845549	-0.968601	0
hsa00563:Glycosylphosphatidylinositol(GPI)-anchor biosynthesis	0	0.0813	0.0828684	-0.981073	0
hsa00512:O-Glycan biosynthesis	0	0.0770833	0.0769301	-1.00199	0
hsa04120:Ubiquitin mediated proteolysis	0.0485437	0.0719612	0.0230936	-1.01403	5	8454:6500:11060:57154:64750
hsa00910:Nitrogen metabolism	0	0.07875	0.0773177	-1.01852	0
hsa01032:Glycan structures - degradation	0	0.0765385	0.0746557	-1.02522	0
hsa00450:Selenoamino acid metabolism	0	0.0781667	0.0757822	-1.03147	0
hsa00360:Phenylalanine metabolism	0	0.0753077	0.0726282	-1.03689	0
hsa00565:Ether lipid metabolism	0	0.0756429	0.0702941	-1.07609	0
hsa00903:Limonene and pinene degradation	0	0.0834167	0.0771838	-1.08075	0
hsa00530:Aminosugars metabolism	0	0.0801538	0.0740687	-1.08216	0
hsa00340:Histidine metabolism	0	0.0788462	0.0719652	-1.09561	0
hsa04940:Type I diabetes mellitus	0.0277778	0.0763889	0.0436205	-1.11441	1	355
hsa00640:Propanoate metabolism	0	0.0780714	0.0699603	-1.11594	0
hsa00510:N-Glycan biosynthesis	0	0.08	0.0715928	-1.11743	0
hsa00220:Urea cycle and metabolism of amino groups	0	0.0794286	0.0705095	-1.1265	0
hsa04340:Hedgehog signaling pathway	0.0277778	0.0759444	0.0425607	-1.13172	1	1453
hsa00071:Fatty acid metabolism	0	0.081	0.0704238	-1.15018	0
hsa04614:Renin-angiotensin system	0	0.079	0.0684374	-1.15434	0
hsa00480:Glutathione metabolism	0	0.074875	0.0647673	-1.15606	0
hsa00020:Citrate cycle (TCA cycle)	0	0.0816667	0.0700946	-1.16509	0
hsa00052:Galactose metabolism	0	0.0783125	0.0662652	-1.1818	0
hsa04950:Maturity onset diabetes of the young	0	0.0764706	0.0643627	-1.18812	0
hsa00500:Starch and sucrose metabolism	0.027027	0.0785946	0.0432271	-1.19294	1	11269
hsa00710:Carbon fixation	0	0.0817333	0.0681165	-1.19991	0
hsa00030:Pentose phosphate pathway	0	0.0785	0.0653583	-1.20107	0
hsa03020:RNA polymerase	0	0.0791875	0.0658722	-1.20214	0
hsa00980:Metabolism of xenobiotics by cytochrome P450	0	0.0805625	0.0666913	-1.20799	0
hsa00280:Valine, leucine and isoleucine degradation	0	0.0781765	0.0645979	-1.2102	0
hsa00650:Butanoate metabolism	0	0.0774444	0.0625594	-1.23793	0
hsa00260:Glycine, serine and threonine metabolism	0	0.0798824	0.0642505	-1.2433	0
hsa04740:Olfactory transduction	0	0.0778421	0.0612183	-1.27155	0
hsa01430:Cell Communication	0.0379747	0.0749494	0.0290755	-1.27168	3	7431:3655:1290
hsa00330:Arginine and proline metabolism	0	0.0742	0.0579026	-1.28146	0
hsa00970:Aminoacyl-tRNA biosynthesis	0	0.0816842	0.0633931	-1.28853	0
hsa05020:Parkinson's disease	0	0.0805	0.0615295	-1.30832	0
hsa04140:Regulation of autophagy	0	0.0787368	0.0601312	-1.30942	0
hsa00620:Pyruvate metabolism	0	0.07725	0.058595	-1.31837	0
hsa02010:ABC transporters - General	0	0.0777895	0.0589561	-1.31945	0
hsa00310:Lysine degradation	0	0.0761429	0.057334	-1.32806	0
hsa01031:Glycan structures - biosynthesis 2	0	0.0771579	0.0571731	-1.34955	0
hsa04742:Taste transduction	0	0.0805714	0.0590683	-1.36404	0
hsa00600:Sphingolipid metabolism	0	0.0778571	0.0558007	-1.39527	0
hsa00561:Glycerolipid metabolism	0	0.0761667	0.0527708	-1.44335	0
hsa00051:Fructose and mannose metabolism	0	0.0779545	0.053997	-1.44368	0
hsa00590:Arachidonic acid metabolism	0	0.0781667	0.0540111	-1.44723	0
hsa04660:T cell receptor signaling pathway	0.0348837	0.0742791	0.0269778	-1.46029	3	2534:2885:998
hsa00350:Tyrosine metabolism	0	0.0798333	0.052416	-1.52307	0
hsa04514:Cell adhesion molecules (CAMs)	0.0377358	0.0722547	0.0224607	-1.53685	4	5792:3655:50848:5175
hsa01030:Glycan structures - biosynthesis 1	0	0.0753548	0.0479041	-1.57303	0
hsa05110:Cholera - Infection	0	0.0766207	0.0482595	-1.58768	0
hsa00380:Tryptophan metabolism	0	0.0804444	0.050243	-1.60111	0
hsa00010:Glycolysis / Gluconeogenesis	0	0.0757647	0.0438664	-1.72717	0
hsa00564:Glycerophospholipid metabolism	0	0.0771176	0.0434986	-1.77288	0
hsa03010:Ribosome	0	0.0731842	0.0407975	-1.79384	0
hsa00190:Oxidative phosphorylation	0	0.075119	0.0401515	-1.87089	0
hsa00562:Inositol phosphate metabolism	0	0.0783684	0.0409203	-1.91515	0
hsa04640:Hematopoietic cell lineage	0.0125	0.0734125	0.0277877	-2.19206	1	3655
hsa04070:Phosphatidylinositol signaling system	0	0.0759273	0.0341051	-2.22628	0
hsa04662:B cell receptor signaling pathway	0	0.0747895	0.0333307	-2.24386	0
hsa00230:Purine metabolism	0.0121951	0.0748659	0.0269027	-2.32953	1	57804
hsa04610:Complement and coagulation cascades	0	0.0732687	0.030047	-2.43847	0
hsa04060:Cytokine-cytokine receptor interaction	0.0271493	0.067914	0.0149608	-2.72477	6	3791:3572:7048:659:7040:355
hsa04080:Neuroactive ligand-receptor interaction	0.0104712	0.068801	0.0166334	-3.50679	2	7068:2904
hsa04020:Calcium signaling pathway	0	0.0706232	0.0198913	-3.55046	0
