# Supplementary material for: Identification of responsive gene modules by network-based gene clustering and extending: application to inflammation and angiogenesis
Source: BMC Syst Biol. 2010 Apr 21;4:47. doi: 10.1186/1752-0509-4-47 (PMC2873318; doi:10.1186/1752-0509-4-47)
Supplement: Additional file 3 — The enriched miRNA target gene sets. the detail results of the gene set analysis of miRNA target gene sets in the biggest responsive gene modules for TNF/VEGF stimuli. [file 1752-0509-4-47-S3.XLS]

## Sheet: TNF_Module_miRNA
miRNA	tscore	tscore_shuffle_mean	tscore_shuffle_std	z-score (tscore)	#overlapped_gene	overlapped_gene
miR-346	23.204	4.57292	4.43005	4.2056	1	4088
miR-216/216b	33.4892	9.92714	6.78016	3.47515	8	1457:2260:3725:5829:6197:862:4088:7529
miR-18ab	30.177	9.95701	6.40144	3.15866	12	214:6310:2099:3660:3815:8648:4734:4853:5069:6047:6304:7128
miR-551ab	2.9201	0.2706	0.888559	2.9818	1	4208
miR-145	60.4898	30.4575	11.5453	2.60126	19	6868:546:817:958:1601:1602:2099:2113:2114:2308:2521:28996:5829:5921:4088:8405:7099:7532:9839
miR-875-5p	14.6387	4.14839	4.07362	2.57518	4	1956:9759:28996:10499
miR-7/7ab	35.2604	16.8112	8.00254	2.30541	15	6310:817:1107:1602:1956:28996:8660:5069:5925:5971:22800:6304:6622:7323:56893
miR-410	46.8784	24.8789	9.61046	2.28912	21	546:867:890:1387:1437:2099:2113:3065:3146:3815:4205:4208:8648:8204:5069:6197:6711:6774:8795:3842:7528
miR-221/222	34.9661	16.943	8.25105	2.18434	18	6310:867:2099:2113:2114:10772:28996:3660:3815:3838:5295:5903:6047:9021:8428:7465:7532:9839
miR-203	53.3063	29.8107	10.7972	2.1761	20	196:605:857:867:1601:2099:2114:10772:26959:8660:4659:5829:5901:4088:9021:6711:6714:3842:7329:10971
miR-143	28.6928	14.7401	7.54281	1.84981	4	867:1612:28996:4088
miR-193ab	18.1872	7.92141	5.70588	1.79916	6	6310:595:2113:3815:5324:862
miR-33/33ab	26.9637	14.742	7.6743	1.59255	14	481:818:595:2113:2114:28996:3312:8660:4197:8648:8204:5879:6428:7533
miR-23ab	65.0462	44.9218	13.0742	1.53924	32	302:6310:840:595:1387:1459:1602:2247:28996:3659:3660:8660:3716:8567:9794:4217:4208:8648:4734:10762:5325:4659:5728:5934:22800:862:6304:6461:7128:3842:7323:7532
miR-495/1192	48.9049	31.7234	11.2488	1.5274	22	214:818:867:1387:2113:2308:10772:3146:8850:9794:4208:8648:4734:10392:4851:5295:5728:5901:6197:6304:6497:7133
miR-340/340-5p	75.1384	53.3691	14.3488	1.51715	32	196:214:481:595:1387:1612:1965:2274:9759:28996:3486:10379:3716:3815:9794:8440:4790:4851:5069:5903:5934:6197:9252:862:6304:9021:8428:29888:6613:9325:10971:7528
miR-200bc/429	64.1909	46.2757	12.531	1.42967	28	546:6310:867:1387:1602:1965:2033:2059:2113:2114:9759:28996:3714:3725:4217:10499:4851:8204:9972:5728:5879:8767:6197:7329:7529:7532:10971:9839
miR-376/376ab/376b-3p	16.835	8.50694	6.14983	1.35419	7	1602:2260:4205:5295:5324:5584:6304
miR-155	26.2024	15.6403	7.99428	1.32121	12	867:595:2113:2802:26959:4205:5295:6197:6304:6497:4086:7465
miR-208/208ab	13.3682	6.61661	5.18845	1.30127	4	2113:8204:6304:9839
miR-300	50.3219	37.984	11.8559	1.04066	26	481:546:867:1387:1602:2059:2099:2113:2114:2308:10772:2969:26959:9759:28996:3096:3146:3714:8554:5324:5879:6197:6304:8428:7465:7528
miR-191	4.62805	2.01782	2.59396	1.00627	1	6304
miR-139-5p	21.7334	14.4746	7.69063	0.943843	14	546:6310:817:2113:2308:10772:28996:3725:4851:8428:3842:7532:10971:9839
miR-153	37.7817	28.815	10.4935	0.854488	19	1387:1390:1602:2308:10772:2885:3376:3455:8660:4208:5295:5728:5903:5921:6304:6622:6711:6714:9839
miR-653	13.1058	8.11228	5.91549	0.844149	4	867:1387:1602:2059
miR-17-5p/20/93.mr/106/519.d	63.2919	51.7313	13.9876	0.826489	31	6310:840:595:1601:1875:1965:26959:9759:3312:3659:10379:3716:8850:3838:4217:55577:5295:5324:5465:5467:5728:5925:5934:6047:6197:9252:6497:6711:6774:7410:7465
miR-22	24.5385	17.9032	8.72238	0.760729	14	23647:859:867:2033:2099:2114:10772:9759:10524:8648:5465:5728:7133:7157
miR-455/455-5p	12.6238	8.34313	5.83761	0.733288	8	2113:3660:8440:8204:4659:9021:8428:3842
miR-223	15.7783	11.3447	6.78328	0.653614	9	868:2308:9759:28996:4005:4208:5921:22800:6622
miR-505.hm	11.6669	8.14307	5.58927	0.630471	7	867:23462:3146:3815:23641:8440:10499
miR-376c	12.0968	8.82344	5.92725	0.552259	6	214:1387:2885:3838:8648:6304
miR-377	25.0967	20.1278	9.08112	0.547173	13	2033:2113:2260:3659:8567:8648:4734:8204:9972:5903:5921:6778:9839
miR-448	31.5948	26.2152	10.1747	0.528724	15	1602:10772:2885:28996:8660:3716:4208:5069:5295:4659:5903:6304:6711:7010:9839
miR-150	11.5584	8.58795	6.0992	0.487029	5	867:2033:5069:5295:7157
miR-486/486-5p	8.54843	6.22137	4.97139	0.46809	6	2308:2802:5295:5728:6428:6461
miR-30a/30a-5p/30b/30b-5p/30cde/384-5p	65.5508	58.5482	14.9939	0.467031	32	367:6310:817:836:868:28996:3096:3455:8660:3678:3714:3716:4067:9794:4217:8440:4734:4851:8204:5159:4659:5921:6304:4086:6642:9021:10010:3842:7323:7329:7410:9839
miR-122	9.79625	7.29414	5.40414	0.462998	3	867:2099:5324
miR-199/199-5p	24.0263	19.9708	9.07292	0.446984	11	857:867:2113:2114:2932:28996:3815:10499:4659:5829:5903
miR-154	6.3731	4.66148	4.11909	0.415535	5	1875:28996:5069:7128:7323
miR-194	19.1999	16.1951	7.91414	0.379672	9	818:1602:2308:4208:8204:6304:6642:6613:3842
miR-758	9.40378	7.51894	5.25363	0.35877	5	3611:3725:4853:5324:862
miR-378/422a	7.36938	5.71618	4.64349	0.356027	5	867:10772:2885:9759:6428
miR-383	6.8271	5.22393	4.66507	0.343654	4	10912:3659:9972:9021
miR-142-3p	17.6052	15.2071	7.86899	0.304752	8	7919:2308:9146:3146:8850:9975:5879:9839
miR-134	6.41013	4.99162	4.72852	0.29999	3	1602:4659:5901
miR-361/361-5p	9.10946	7.54335	5.77922	0.270989	3	817:1387:5295
miR-411	5.46874	4.34214	4.40572	0.255714	4	2308:2969:5604:5903
miR-103/107	28.836	26.3626	10.0886	0.245164	16	818:2099:28996:8660:9794:4853:8204:10762:5295:5324:5901:6197:862:6711:3842:7533
miR-140/140-5p/876-3p	15.4096	13.742	7.54078	0.221142	6	23647:9759:8850:4659:6197:7099
miR-365	12.7035	11.3323	6.6037	0.207653	6	595:1445:2059:9759:28996:3312
miR-504	8.82687	7.63896	5.99627	0.198109	5	1107:10762:5295:6622:7329
miR-129/129-5p	21.1749	19.6559	8.89646	0.170741	10	2033:2099:2113:3066:3146:8648:10287:862:3842:7529
miR-190	7.10894	6.25075	5.16777	0.166065	2	2099:8428
miR-499/499-5p	13.3682	12.2815	6.92137	0.156997	4	2113:8204:6304:9839
miR-217	14.7048	13.6237	7.59542	0.14233	8	481:1602:3376:5903:6304:7529:7532:7528
miR-425/489	7.99514	7.27334	5.41109	0.133393	3	867:595:9794
miR-490/490-3p	6.34177	5.77353	5.12785	0.110814	4	2308:8204:5069:6461
miR-219/219-5p	15.8038	14.9805	7.87866	0.104497	6	2099:8648:5584:6304:6711:7465
miR-28/28-5p/708	5.97282	5.49291	4.92899	0.0973643	2	3716:8428
miR-15/16/195/424/497	53.2167	52.2079	14.5879	0.0691552	22	605:595:2260:2308:28996:8660:5604:4216:4853:10762:5069:5295:5324:5325:5518:6197:862:4088:7410:7465:7533:10971
miR-375	8.12298	7.80134	5.82693	0.0551976	5	196:6310:4853:6461:6497
miR-106/302	33.2083	32.7925	11.5917	0.035869	18	6310:605:595:960:1875:1965:9759:3660:10379:8850:3838:9794:4208:5324:5465:6197:8405:7465
miR-130/301	38.875	38.5089	11.993	0.0305217	20	367:546:6310:128866:2099:26959:3312:3659:3815:9794:8648:5621:5728:5921:6197:7124:7133:3842:7410:9839
miR-874	8.98588	9.11783	6.40198	-0.0206119	3	6310:2099:28996
miR-503	15.4247	15.6074	8.05097	-0.0226906	10	595:28996:5604:10762:5069:5295:5324:5325:3842:7465
miR-342/342-3p	8.47089	8.67393	6.02719	-0.0336876	3	1602:2033:6428
miR-21/590-5p	12.1739	12.5459	7.1229	-0.0522283	10	605:5295:5324:5465:6197:6304:6428:6497:3842:7323
miR-421	13.4358	14.0483	7.2931	-0.0839854	11	6310:817:867:10772:9759:4208:50507:5069:6197:862:6642
miR-197	7.94086	8.45448	5.68487	-0.0903482	7	605:867:28996:3486:9972:5901:5981
miR-338/338-3p	10.8011	11.4308	6.91246	-0.091097	6	6868:818:2113:8660:5069:7133
miR-202/202-3p	28.1522	29.3419	10.4982	-0.113318	17	605:825:836:867:595:1390:2969:28996:8660:5069:5465:5903:5925:8428:7133:8744:7157
miR-488	9.9474	11.0514	6.89958	-0.160012	7	23647:867:1460:1965:2969:5295:6461
miR-205	14.5402	15.9039	8.01804	-0.170086	14	7919:10772:2625:3659:3678:4242:8648:4853:5728:5901:6047:6197:4086:3842
miR-450a/450a-5p	0	0.138714	0.814512	-0.170303	0
miR-29abc	40.565	43.0239	13.01	-0.188995	20	481:6310:818:840:26959:9759:4853:5159:51588:5295:5324:5467:5728:6197:6497:6711:29888:7128:7132:7528
miR-615-3p	0	0.210785	1.08035	-0.195109	0
miR-374/374ab	24.3799	26.4553	10.2361	-0.202749	14	6310:1602:2308:2625:2802:28996:9794:8648:4853:5069:5324:5728:6304:9839
miR-214/761	20.2127	22.1411	9.41497	-0.204828	14	546:867:2260:8660:23641:4853:8204:5069:5338:6197:6773:7128:3842:7410
miR-138	19.234	21.3628	9.27324	-0.229572	9	836:1602:9759:9794:8648:5069:5467:7292:9839
miR-187	0	0.290618	1.19775	-0.242638	0
miR-433	10.0497	11.852	7.10406	-0.253706	6	2625:2885:28996:3096:4851:7532
miR-183	13.6942	15.7764	8.08674	-0.257481	12	817:2308:9794:4216:4208:8440:5324:5584:5664:6197:6642:9839
miR-19	43.8238	47.621	13.0992	-0.289881	24	546:6310:602:605:595:2099:26959:9759:28996:3486:3815:9794:4205:5324:5465:4659:5728:6304:9021:6773:7124:7128:7133:7410
miR-127	0	0.261136	0.900431	-0.290012	0
miR-34a/34b-5p/34c/34c-5p/449/449abc/699	21.4479	24.4898	10.0275	-0.303357	10	595:1875:3486:5604:8648:4851:4853:5324:6304:7528
miR-135	24.3788	27.6686	10.502	-0.313255	15	214:467:8804:2308:2625:9759:8660:4208:8648:9972:5325:6428:6497:6778:3842
miR-592/599	6.55979	8.47559	5.95653	-0.321629	5	2260:2308:28996:6197:6714
let-7/98	34.7259	38.8861	12.4219	-0.334907	22	605:825:836:867:595:1390:1612:1875:2969:28996:8660:5069:5465:5903:5925:6197:6642:8428:7128:7133:8744:7157
miR-148/152	26.5257	30.3627	11.0632	-0.346826	20	6868:214:6310:128866:2099:3678:3815:4216:8648:5467:4659:5621:5728:9021:7010:7133:3842:7323:7410:7529
miR-210	0	0.736827	2.11109	-0.349027	0
miR-542/542-3p	6.0325	8.10173	5.78061	-0.357962	5	214:867:3611:5728:6711
miR-487/487b	0	0.450217	1.22404	-0.367814	0
miR-137	39.6123	44.7319	13.1763	-0.388548	21	196:2059:2802:28996:8660:3678:8850:10524:3815:9794:4205:8648:10499:4851:9063:5829:5879:5903:6047:6197:6714
miR-320/320abcd	24.507	28.7731	10.8417	-0.393495	20	546:867:2114:2770:2802:2885:9759:23462:28996:5295:5324:5728:5879:5903:5921:6461:8428:3842:7323:10971
miR-335/335-5p	5.9297	8.35532	6.04289	-0.4014	5	481:2114:5465:5921:7410
miR-132/212	13.284	16.6223	8.29581	-0.402404	9	6310:1875:2033:2308:5829:5921:5925:7532:9839
miR-10	8.12175	10.9609	6.97403	-0.407099	7	818:2802:9759:4734:10762:5465:7329
miR-324-5p	2.89883	4.78254	4.52861	-0.415958	2	2308:5901
miR-26ab/1297	27.8426	32.6722	11.5133	-0.419474	18	637:1387:1612:1965:2099:2802:28996:3312:3678:3838:8204:9972:10762:5728:5925:4086:10010:3842
miR-431	3.0186	5.14934	4.64419	-0.458797	1	8660
miR-328	3.8032	6.20712	5.17794	-0.464263	3	3678:4771:8204
miR-133	23.4413	28.5614	10.3819	-0.493178	13	23647:546:1956:2260:2643:3660:9794:9972:5371:6642:6711:7030:8795
miR-590/590-3p	33.1466	39.338	12.4615	-0.496843	13	1387:1965:2099:3066:28996:8850:4205:8648:4734:5324:5465:5903:6304
miR-296/296-3p	0.265402	1.80277	3.09212	-0.49719	1	3842
miR-451	0	1.08941	2.18072	-0.499563	0
miR-379	1.51797	3.29489	3.46683	-0.512549	1	8648
miR-184	0	1.25916	2.34697	-0.536504	0
miR-126/126-3p	0	1.15086	2.08886	-0.550952	0
miR-539	16.4632	21.6262	9.31502	-0.55427	7	196:2099:10772:9759:5465:862:6711
miR-204/211	20.0559	25.6938	10.111	-0.557596	9	6310:605:817:2059:2099:5159:5903:6197:9252
miR-224	8.73751	13.2263	7.78552	-0.576555	6	6868:867:8660:9972:5324:6197
miR-192/215	2.46751	5.41868	5.07771	-0.581201	4	214:23647:862:9839
miR-136	4.30427	7.60648	5.64085	-0.585412	3	867:28996:3842
miR-1/206	25.5696	32.7861	11.4221	-0.631802	19	302:605:867:595:1390:1875:2113:9759:28996:3150:8440:8648:10762:5324:5921:10313:6428:7030:3842
miR-125a-3p	4.06776	7.78247	5.87772	-0.631998	4	867:6197:6642:7528
miR-186	19.9033	26.3795	10.2231	-0.633489	12	1387:1457:2033:10772:2770:3714:4734:5981:6197:862:6304:7528
miR-384/384-3p	6.17067	10.2915	6.45611	-0.638275	3	23647:1602:7528
miR-25/32/92/92ab/363/367	29.3235	37.0993	11.4782	-0.677445	20	546:6310:2059:2802:3096:8660:3678:8850:4005:8648:4771:4851:50507:4659:5728:5934:6047:3842:7187:9839
miR-299/299-3p	0.422163	2.71095	3.29659	-0.694289	1	8440
miR-329/362-3p	6.15588	11.4519	6.82358	-0.77613	8	6310:605:2885:4005:8648:5069:5245:6461
miR-99ab/100	0	2.53704	3.1817	-0.797385	0
miR-185/882	3.08184	8.06894	6.18363	-0.8065	3	817:10499:7532
miR-146	2.96965	7.51792	5.62419	-0.808698	3	4771:862:7189
miR-544	10.7555	18.2607	8.94253	-0.839271	8	214:818:1612:2308:4205:5069:6304:7323
miR-543	17.3659	25.8172	9.99965	-0.845161	13	481:605:818:867:1387:2059:28996:8660:8440:9975:5324:6711:3842
miR-491/491-5p	0.775486	4.36656	4.23753	-0.847444	1	1107
miR-31	6.99209	13.4724	7.45053	-0.86978	7	817:867:8804:8440:5921:6642:6714
miR-216/216a	4.10276	9.38647	6.05954	-0.871966	2	867:8648
miR-24	13.7805	22.3512	9.72344	-0.881451	7	817:8648:5159:5324:5371:5465:5921
miR-326/330/330-5p	7.36322	14.1983	7.74709	-0.882273	5	958:2260:3678:23641:6197
miR-370	6.56859	13.1754	7.37654	-0.89565	4	2308:9759:9794:4771
miR-144	26.3474	36.8428	11.559	-0.907983	21	546:6310:859:2113:2308:2625:28996:3838:4216:4205:5069:5324:5465:5728:6711:6714:6778:7010:7465:7532:9839
miR-339-5p	0.994063	5.61194	4.95791	-0.931417	2	8440:4771
miR-141/200a	19.7818	29.6193	10.5278	-0.934434	16	6310:867:2521:2885:9759:28996:3454:8660:5069:5324:5465:5728:6714:3842:7532:9839
miR-149	7.79539	15.4075	7.99611	-0.951981	4	5324:5371:6461:6714
miR-124/506	49.1072	63.9257	15.4269	-0.960564	26	196:367:605:637:857:867:1612:1875:1965:2059:2113:2885:26959:9759:28996:3096:3659:3714:9794:55707:5069:5324:5371:5465:6497:6774
miR-27ab	34.3653	47.3552	13.3759	-0.971142	28	467:546:602:605:817:868:2308:2625:2885:2969:28996:3678:4216:4208:8648:4734:9975:9972:5069:5245:5324:5465:5829:9252:6461:3842:7410:7529
miR-9	34.7755	47.4852	12.9612	-0.980599	24	214:302:23647:481:9530:867:1107:2113:2308:2643:9759:28996:3486:4734:4853:50507:5159:5324:5465:5467:5903:6461:6714:5552
miR-496	0.363481	4.90862	4.5568	-0.997442	1	5069
miR-128	28.2078	40.7533	12.3751	-1.01377	19	602:2308:2885:9759:28996:3678:8648:4734:5069:5245:5295:5324:5465:5829:9252:6711:8428:3842:7529
miR-876-5p	1.99666	7.80063	5.71871	-1.01491	3	6310:605:6461
miR-181	33.5085	46.9765	12.8553	-1.04765	23	481:6310:9530:818:868:1875:2099:2113:28996:8660:8567:10499:4853:5324:5465:5901:6197:9021:7124:3842:7529:7532:7528
miR-485/485-5p	3.57866	11.1015	7.00792	-1.07348	6	1107:3486:5069:5728:29888:7532
miR-873	2.27306	8.64637	5.88806	-1.08241	5	605:2643:10313:29888:9839
miR-382	1.6556	7.63725	5.49956	-1.08766	2	10499:3842
miR-101	19.5992	32.645	11.0726	-1.17821	16	302:546:6310:859:2113:2308:28996:4216:4205:5465:5879:8405:6778:3842:7323:9839
miR-290-5p/292-5p/371-5p	2.86242	11.0792	6.62648	-1.23998	4	818:4734:6428:6711
miR-218	19.8968	34.8976	12.0637	-1.24347	15	546:867:2059:3096:3146:3815:10762:5295:5829:6197:10313:6497:9021:8428:9839
miR-96/1271	22.7508	39.4274	12.0778	-1.38077	15	196:6310:595:1875:1965:2308:2885:5604:10762:5069:5295:5325:4659:5879:7532
miR-196ab	0.547623	10.4894	6.89881	-1.44109	1	5903
miR-125/351	14.7822	29.7713	10.2675	-1.45985	9	6310:2113:2260:10762:5325:6774:7128:7292:7532
miR-182	22.1467	43.0722	12.4075	-1.68652	16	196:6310:1965:2308:2885:3066:4208:10762:5069:5295:4659:5879:5921:4086:7410:7532
miR-494	4.11502	19.8517	8.76051	-1.79632	5	467:546:6310:817:5728

## Sheet: VEGF_Module_miRNA
miRNA	tscore	tscore_shuffle_mean	tscore_shuffle_std	z-score (tscore)	#overlapped_gene	overlapped_gene
miR-126/126-3p	15.0267	1.41432	2.6996	5.04239	1	1398
miR-132/212	67.1969	19.9217	9.70181	4.87282	16	8125:6310:54014:11052:1398:2033:4215:5594:5595:8682:9883:5829:9444:6426:4090:6760
miR-194	58.166	20.8692	9.59824	3.8858	16	5926:649:1108:1398:50807:3836:4215:5594:80155:8204:5782:5865:6418:57154:6760:6777
miR-216/216b	38.295	12.3664	7.89166	3.28556	10	1457:1739:50848:5829:5861:6197:4088:23673:79718:7529
miR-328	22.2051	5.93124	5.14829	3.16101	7	1398:2120:4330:4656:8204:5792:6612
miR-184	10.9422	1.82133	2.90588	3.13875	1	598
miR-342/342-3p	32.4991	10.4049	7.3121	3.0216	7	598:659:998:2033:3213:6428:6935
miR-490/490-3p	22.0544	6.82009	5.57385	2.73317	4	8204:5782:6461:7531
miR-200bc/429	103.981	60.4597	16.5023	2.63729	34	10425:546:6310:596:54014:1387:1488:50807:2033:2534:3791:23199:5469:8204:9972:5128:5170:5515:5782:23543:6196:6197:6198:6426:6464:57154:64750:79718:7020:7082:7094:7204:7529:6935
miR-125a-3p	25.2217	9.72398	6.70051	2.31292	9	50848:2316:2534:5594:4152:6197:4090:7204:7528
miR-874	24.4231	10.388	7.04111	1.9933	6	6310:649:57804:5499:5782:7068
miR-204/211	55.4193	31.6634	12.1469	1.95573	14	6310:596:274:1739:1857:10657:4215:5594:9891:6197:6464:7020:7048:7534
miR-186	58.7384	34.2859	12.5322	1.95117	21	642:659:54014:998:1387:1457:1739:2033:10772:3836:5594:80155:23543:6197:6198:9169:7020:7048:7175:7531:7528
miR-486/486-5p	19.112	7.83198	6.27493	1.79763	7	8289:54014:5782:6426:6428:6461:6907
miR-140/140-5p/876-3p	33.5437	18.1738	9.47285	1.62252	6	598:823:64421:5594:6197:57154
miR-875-5p	13.0557	5.1273	4.92015	1.61142	2	5782:56252
miR-451	4.90788	1.09605	2.39819	1.58946	1	7534
miR-378/422a	16.278	7.13247	6.11841	1.49475	6	10772:2885:5594:6016:6428:79718
miR-320/320abcd	58.248	38.6134	13.473	1.45732	19	546:800:808:1398:1739:2885:5594:4330:5906:6016:6461:6760:79718:7048:7431:7514:7531:7534:23264
miR-129/129-5p	39.9849	24.5159	10.8713	1.42293	15	87:659:54014:1488:2033:2120:6453:23199:5594:23543:6198:6777:7204:23039:7529
miR-346	12.2947	5.2591	4.99144	1.40953	4	1453:2120:23543:4088
miR-193ab	20.0309	10.6638	7.07793	1.32342	8	6310:2120:23199:4215:5128:8675:79718:7534
miR-203	55.2842	38.8096	12.9843	1.26882	15	25:472:1398:8454:10772:10657:4026:9891:11051:5829:5906:6426:4088:8675:7068
miR-377	37.238	24.4306	10.1485	1.26199	12	8289:598:11052:8454:2033:3655:80155:8204:9972:11030:6426:6907
miR-410	46.7275	32.6541	11.7899	1.19368	16	546:961:11052:1387:3065:4215:5594:8204:5170:5861:6197:4092:6774:7048:7528:23264
miR-142-3p	31.7035	19.6726	10.105	1.19059	13	9774:1398:2280:9146:9975:5861:6760:23673:6907:7402:9341:7514:6935
miR-150	18.8995	10.4601	7.21657	1.16945	5	10425:2033:6453:9883:6935
miR-17-5p/20/93.mr/106/519.d	84.4985	66.04	16.3835	1.12665	27	351:5926:6310:659:800:1398:22927:3716:4215:5594:10611:5465:5467:5515:6196:6197:864:10066:4090:4092:57154:6774:6907:7048:7068:7408:23264
miR-10	23.4592	14.331	8.27781	1.10273	9	10425:1398:1857:1969:3213:5469:5465:6426:6907
miR-329/362-3p	24.1071	15.0655	8.29263	1.09032	11	6310:9774:659:2885:80155:8682:5861:11030:6461:7068:23264
miR-433	22.6663	13.7743	8.25993	1.07652	12	54014:1385:1495:2885:8826:5469:4330:5128:9444:6500:7150:7534
miR-300	63.2404	48.6341	13.8227	1.05669	27	351:546:659:805:998:1108:11052:1387:1398:1499:8454:6624:10772:2969:3655:10657:23543:6197:6426:6760:23673:7068:7158:7402:7514:23039:7528
miR-375	17.6159	10.63	7.23022	0.966207	7	6310:659:1488:3213:5170:6461:7534
miR-214/761	37.0019	28.1013	11.1429	0.798767	14	546:961:1499:3159:3836:80155:8204:9891:6197:59343:6426:79718:7408:7534
miR-106/302	50.512	40.5772	13.2938	0.747324	20	351:5926:6310:659:1398:50807:1969:3213:3660:3836:4131:4869:10611:5465:5900:6196:6197:864:8675:7048
miR-22	30.057	23.0087	10.58	0.666199	9	808:2033:10772:4026:1432:5465:23543:7408:7534
miR-133	44.9845	36.9572	13.0121	0.616916	14	546:598:961:1398:1488:6624:3660:4215:9972:5515:9444:6907:9341:7514
miR-876-5p	13.3912	9.78986	6.81964	0.528085	7	6310:54014:805:5469:23451:6461:7020
miR-196ab	17.1932	13.0432	7.92574	0.523614	5	25:808:11269:22927:3159
miR-431	8.58066	6.43355	5.41722	0.396349	5	11052:5792:5861:11030:7068
miR-141/200a	44.48	39.3066	13.3793	0.386675	25	6310:649:54014:821:961:998:53405:1488:1495:1969:2521:2885:6453:4026:4215:4330:5465:5515:9444:55758:6777:8675:6812:7020:7068
miR-219/219-5p	23.1375	19.5478	9.64361	0.372236	7	23199:4026:11030:6464:7048:7068:11060
miR-421	21.6	18.2655	9.57793	0.348144	10	6310:805:998:50807:10772:23199:9444:6197:6426:7068
miR-592/599	13.3488	10.8382	7.36742	0.340777	8	10611:5170:23543:6197:6418:8675:79718:7020
miR-197	13.8684	11.5757	7.32038	0.313202	7	54014:1495:23136:2904:5594:9972:6760
miR-96/1271	54.2988	49.85	14.8481	0.299626	21	5926:6310:596:54014:826:53405:11052:23136:2534:2885:3799:3895:4215:5469:9891:6464:4092:8773:6760:6907:9341
miR-125/351	40.6828	36.7086	13.2792	0.29928	18	6310:596:659:54014:11052:1857:2120:2319:3213:4026:1432:10482:5499:5515:6016:57154:6774:23264
miR-145	42.7078	39.1647	12.7201	0.278537	19	546:11052:1605:6624:2521:4215:4646:9891:5829:9444:11030:6198:864:59343:6500:4088:4090:6760:7048
miR-18ab	14.8747	12.6567	7.98612	0.277731	6	472:6310:821:998:2120:3660
miR-143	21.4906	19.1034	9.05309	0.263689	8	596:1290:2120:3655:5594:4646:4088:6812
miR-7/7ab	23.3304	21.0907	9.81867	0.228109	9	5926:6310:598:54014:23199:3836:6198:6426:6500
miR-155	21.6416	19.6552	9.52352	0.208576	9	5926:54014:961:3836:8682:6197:7048:7531:7534
miR-455/455-5p	11.1024	9.65276	6.98465	0.20755	8	961:3660:3791:3836:8204:10611:79718:7082
miR-124/506	88.3334	86.0834	18.5669	0.121185	32	308:367:637:54014:823:826:2319:2885:8826:4026:4131:4215:5594:1432:80155:8682:5465:5782:5873:5900:6198:10066:6464:4090:6774:7068:7082:9414:7094:57045:9341:7431
miR-139-5p	19.2074	18.3897	8.91426	0.0917306	9	546:6310:821:10772:5515:6426:6429:6597:7150
miR-339-5p	7.70795	7.21045	6.30088	0.0789579	4	9774:5469:7222:7534
miR-21/590-5p	16.1999	15.5575	8.53567	0.0752657	9	596:659:9883:5465:6197:6428:4092:7048:7068
miR-154	7.24233	6.89424	5.97935	0.0582148	4	8125:4026:4646:5111
miR-130/301	51.4441	50.6404	14.202	0.056592	26	367:546:6310:659:54014:805:821:22927:3213:23199:4131:5594:5621:9444:5861:23543:6196:6197:864:6500:4090:23673:79718:7048:7222:6935
miR-374/374ab	33.4778	33.6644	12.4084	-0.0150422	13	87:6310:800:961:2120:3213:3895:9891:10611:5170:5782:7150:23264
miR-495/1192	40.0876	40.8293	13.5665	-0.0546717	18	5926:598:9774:11052:1387:1739:50848:10772:23199:10611:5792:23543:6197:864:6418:6426:57154:7068
miR-382	9.37823	9.80558	6.9919	-0.0611218	7	10425:23136:5170:864:6426:6500:7150
miR-488	13.8576	14.5167	8.0752	-0.081611	5	6624:2969:5594:6461:7020
miR-496	5.54107	6.04164	5.40908	-0.092544	3	6777:7048:7068
miR-653	8.74526	9.40451	6.77032	-0.0973731	4	805:53405:1387:7531
miR-384/384-3p	12.7623	13.7418	8.06972	-0.12139	5	87:1739:5594:54843:7528
miR-370	14.9582	16.031	8.60824	-0.124621	6	2022:80155:9444:57154:7048:23264
miR-27ab	59.9653	62.2074	16.2206	-0.138221	35	546:9774:54014:800:808:998:1385:2885:2969:3213:23199:4131:1432:4330:80155:9975:9972:10482:10611:5170:9883:5465:5829:9444:55758:6016:6198:6426:9169:6461:4090:8675:7068:7514:7529
miR-135	33.5498	35.3664	12.063	-0.150598	19	659:961:1605:2280:23199:4215:5469:9972:5747:5792:23543:6198:6428:4090:79718:7048:7068:9414:7402
miR-615-3p	0	0.139479	0.890655	-0.156603	0
miR-181	58.1841	61.2217	15.9947	-0.189914	33	472:6310:596:9774:659:54014:11052:1385:23136:2120:2280:3655:6453:23199:3836:4026:4131:4215:5594:80155:5170:9883:5465:9444:6197:4092:6907:79718:7068:23039:56252:7529:7528
miR-221/222	19.6403	21.6454	10.3328	-0.194051	14	8289:6310:54014:961:10772:3660:3791:3836:5469:5861:7020:7068:7159:7222
miR-450a/450a-5p	0	0.120467	0.61512	-0.195843	0
miR-33/33ab	15.3629	17.4003	8.75562	-0.232694	8	23199:4215:80155:8204:5170:6428:4092:7533
miR-185/882	8.39368	9.97896	6.65541	-0.238195	3	998:3831:1432
miR-187	0	0.276416	1.08851	-0.253941	0
miR-217	15.5421	18.0131	9.25496	-0.26699	5	800:5594:5867:7529:7528
miR-127	0	0.348089	1.28183	-0.271557	0
miR-153	33.2494	36.6713	12.3377	-0.277355	16	351:5926:659:821:1387:1857:10772:2885:8682:6198:6426:57154:6760:7048:7082:7402
miR-1/206	39.7393	43.4279	13.2644	-0.278085	22	805:998:1488:1739:3190:3895:5594:5595:5469:8682:9444:5906:6426:9169:6428:6597:6760:7068:7402:7408:7534:23264
miR-99ab/100	2.02713	3.06129	3.71437	-0.278423	2	659:10482
miR-411	4.00498	5.48098	5.08839	-0.290074	4	2969:3831:6418:9169
miR-134	4.54898	6.18295	5.58473	-0.292578	5	11052:5873:5888:6777:8675
miR-376c	8.05651	10.1499	7.02808	-0.297867	4	5926:1387:2885:6418
miR-487/487b	0	0.623943	1.89156	-0.329856	0
miR-290-5p/292-5p/371-5p	11.0579	13.8844	8.2293	-0.343464	10	9774:23199:4330:9891:6196:6418:6428:6500:4092:7514
miR-503	16.4793	19.8215	9.46078	-0.353278	9	596:3339:4026:80155:5128:4092:57154:64750:7094
miR-551ab	0	0.570397	1.60683	-0.354983	0
miR-191	1.41353	2.71493	3.51334	-0.370417	1	7082
miR-542/542-3p	8.08898	10.7033	6.89665	-0.379075	6	4026:80155:5128:5861:6426:56252
miR-224	12.5968	15.8896	8.43927	-0.39018	7	3213:6453:4131:9891:9972:6197:4090
miR-210	0	0.832094	2.09778	-0.396655	0
miR-383	3.77021	6.00572	5.37222	-0.416125	2	9972:23543
miR-19	55.2537	61.7529	15.3286	-0.42399	29	10425:546:6310:659:54014:800:1605:3655:6453:4026:4131:5594:1432:4330:9891:8682:5465:9444:5906:23543:55758:6196:864:4090:57154:23673:7048:7068:9341
miR-28/28-5p/708	4.54247	7.46986	6.10491	-0.479514	4	3213:3716:10482:6426
miR-873	8.05517	11.686	7.39652	-0.490878	3	659:864:7531
miR-216/216a	8.23898	12.2552	8.03829	-0.499633	5	8289:659:80155:4092:7048
miR-324-5p	2.99947	5.74652	5.28476	-0.519807	2	23543:23264
miR-149	14.2078	19.5375	9.93427	-0.536493	9	961:10482:5128:8682:5906:6461:6907:7150:7534
miR-9	52.6629	61.3079	15.9734	-0.541214	23	8289:9774:961:11052:1495:3655:4026:4131:4215:11051:5465:5467:5900:23543:6426:6461:6464:57154:8773:6812:7048:7402:9341
miR-190	3.99635	7.41345	6.11238	-0.559045	3	1605:6426:7514
miR-505.hm	6.99398	11.0586	7.13695	-0.569515	2	821:4215
miR-103/107	26.8634	33.7597	12.0588	-0.571891	16	10425:642:2120:2319:3159:6453:3836:80155:8204:9891:6197:9169:7048:7068:7533:23264
miR-326/330/330-5p	12.5286	18.0591	9.34449	-0.591852	7	6624:10482:23543:6016:6197:864:7094
miR-205	13.7811	19.7553	9.63451	-0.620084	10	821:11052:10772:3190:23199:3836:5469:6197:6760:7159
miR-296/296-3p	0	1.86463	2.9311	-0.636152	0
miR-199/199-5p	18.0784	25.2837	10.9726	-0.656662	11	10425:780:2120:4330:80155:5829:11030:864:6426:6597:79718
miR-590/590-3p	39.3428	48.7645	14.336	-0.657208	21	659:998:1290:1387:50807:1739:2130:3655:5594:4152:4646:80155:10611:5465:5906:6016:6426:9169:4090:7150:7534
miR-31	10.6153	16.4184	8.79892	-0.65952	7	8289:11183:10482:5873:23673:56252:7531
miR-208/208ab	4.34137	8.44294	6.18503	-0.663145	3	3799:8204:9444
miR-539	20.5403	28.1494	11.3112	-0.672699	13	53405:1488:2120:10772:3190:5594:5469:10611:5465:5906:23673:4904:23264
miR-491/491-5p	1.72429	5.25241	5.18256	-0.680769	2	4330:23264
miR-15/16/195/424/497	55.99	66.5346	15.4383	-0.683014	30	596:2280:3159:3339:3791:23199:3836:4026:4152:5469:80155:9891:5128:10611:5518:9444:55758:6197:9169:4088:4090:4092:57154:64750:6812:6612:54843:79718:23039:7533
miR-136	4.09082	9.10969	6.95458	-0.721664	4	659:6426:23673:57045
miR-122	4.41902	9.69092	7.08426	-0.744171	4	54014:808:821:53405
miR-23ab	44.9359	56.5172	14.8916	-0.777711	29	6310:54014:1387:50807:1739:355:3660:3716:3836:4026:4215:4646:80155:9891:11051:5170:9444:5906:6418:6461:4090:6777:23673:7048:7068:7082:9414:7150:6935
miR-299/299-3p	0	3.31604	4.21742	-0.786272	0
miR-448	23.7921	33.5984	12.3782	-0.79222	13	5926:596:805:998:10772:2885:3716:4026:8682:57154:6760:7402:9341
miR-425/489	4.06551	9.3344	6.6073	-0.797434	4	9774:6624:6426:7068
miR-361/361-5p	3.83968	9.0632	6.52187	-0.800923	4	659:808:1387:6117
miR-376/376ab/376b-3p	5.26548	11.2841	7.35133	-0.818716	5	659:54014:1488:6426:79718
let-7/98	38.1712	49.8809	14.2232	-0.823281	18	598:1108:1290:11269:1857:2146:355:2969:22927:3159:3836:4215:5465:23543:6197:59343:8773:7402
miR-335/335-5p	4.81558	11.0371	7.37507	-0.843585	4	1290:3213:5465:23543
miR-146	3.32287	9.18377	6.79222	-0.862884	3	2319:5469:4646
miR-26ab/1297	29.2687	41.0833	13.397	-0.881886	18	637:54014:10980:1387:1969:2146:3159:4131:80155:8204:9972:5175:9883:6196:7020:7222:7531:23264
miR-137	44.29	57.9269	15.187	-0.897935	22	8751:23028:808:998:11052:1487:1605:5469:80155:5829:9444:6197:9169:57154:6760:79718:7020:7068:7082:7222:11060:4904
miR-148/152	27.2404	39.2711	13.3933	-0.898261	17	6310:821:2319:3836:4131:5469:80155:2923:5467:5621:9444:23543:9169:6500:8676:79718:7529
miR-101	31.8385	44.1755	13.5776	-0.908632	17	351:8289:546:6310:1488:1605:50807:2146:23199:3836:5594:5465:9444:5861:6612:7068:56252
miR-379	0	3.91111	4.2916	-0.911341	0
miR-340/340-5p	50.5679	65.728	16.1994	-0.935843	25	8289:54014:800:821:1387:1739:2120:2130:3655:3716:10611:5747:9444:5861:23543:11030:55758:6197:6198:6500:4092:57154:6777:7520:7528
miR-504	2.88243	9.16577	6.60165	-0.951783	2	5170:23543
miR-544	13.1572	23.5207	10.5157	-0.985524	7	659:6624:80155:5861:4090:6907:7534
miR-338/338-3p	5.62117	13.817	8.16461	-1.00382	2	2280:3791
miR-25/32/92/92ab/363/367	34.2037	48.9816	14.3796	-1.02769	17	546:6310:659:808:998:3655:3799:4131:80155:23543:9169:4092:57154:79718:7020:7204:11060
miR-758	2.75974	10.3743	7.16752	-1.06237	3	5888:6777:6812
miR-30a/30a-5p/30b/30b-5p/30cde/384-5p	52.842	71.4486	17.2714	-1.0773	24	25:87:367:5926:6310:596:9774:54014:800:11052:3655:6453:3716:4026:8204:9891:9444:5900:6196:6812:6907:9341:7514:7534
miR-223	5.55286	14.3485	8.10218	-1.08559	6	54014:3836:10482:5128:5170:6198
miR-128	37.7986	54.2897	15.1203	-1.09065	21	659:2885:3213:11183:1432:5469:4330:80155:10482:5170:9883:5465:5829:55758:6198:6426:4090:64750:6760:7068:7529
miR-499/499-5p	6.23379	15.8956	8.80696	-1.09706	4	3799:8204:9444:7150
miR-183	9.11604	20.9321	10.0926	-1.17076	4	23199:5469:5515:6197
miR-218	27.8953	44.187	13.7897	-1.18144	14	87:546:3213:6453:3836:5469:80155:5829:6197:9169:6812:7068:7222:7534
miR-494	12.0378	24.5821	10.5539	-1.1886	8	546:6310:659:8454:50848:3836:23673:6907
miR-485/485-5p	3.64858	13.3485	8.12103	-1.19443	3	1605:1857:11030
miR-192/215	0	6.834	5.62444	-1.21505	0
miR-182	37.228	55.8986	15.1279	-1.23418	22	5926:6310:596:54014:961:53405:1385:50807:2885:3836:3895:4215:5469:9891:11051:5873:5900:57142:4092:8773:6907:9341
miR-365	4.01291	14.0616	8.00253	-1.25569	4	596:6016:6418:6426
miR-138	12.7743	26.4519	10.8568	-1.25983	9	10611:5467:5747:55758:6907:7068:7082:7431:23264
miR-202/202-3p	20.5175	37.8259	13.2832	-1.30303	12	800:1290:11269:2969:3836:4215:80155:5465:23543:59343:8773:7402
miR-29abc	33.8037	53.7871	15.1701	-1.31729	19	6310:642:54014:808:998:1290:1739:2120:50848:3339:3655:3836:5467:6016:6197:9169:8675:7531:7528
miR-144	26.6767	48.5093	14.4291	-1.5131	17	8289:546:6310:1290:1488:2146:3836:5465:9444:5861:4090:6760:6612:79718:7048:7153:56252
miR-24	9.71268	28.501	11.4955	-1.6344	7	659:6624:8682:5465:5792:5906:7150
miR-543	13.8051	34.2554	11.9965	-1.70469	8	54014:11052:1387:4026:5594:9975:59343:4092
miR-34a/34b-5p/34c/34c-5p/449/449abc/699	8.7165	30.138	11.6131	-1.84459	8	5926:596:2319:6453:8682:5900:79718:7528
