# Supplementary material for: Identification of responsive gene modules by network-based gene clustering and extending: application to inflammation and angiogenesis
Source: BMC Syst Biol. 2010 Apr 21;4:47. doi: 10.1186/1752-0509-4-47 (PMC2873318; doi:10.1186/1752-0509-4-47)
Supplement: Additional file 4 — The enriched GO terms. The detail results of the gene set analysis of GO biological process terms in the biggest responsive gene modules for TNF/VEGF stimuli. [file 1752-0509-4-47-S4.XLS]

## Sheet: TNF_GO
GO_BP_Term	Meet/Min	Meet/Min_shuffle_mean	Meet/Min_shuffle_std	z-score(Meet/Min)	#overlapped_gene	overlapped_gene
GO:0007243~protein kinase cascade	0.200704	0.0793521	0.0148726	8.15946	57	10010:859:6850:3815:8554:9111:8517:3454:148022:7132:7128:2260:329:6772:22900:602:4217:857:2247:5728:6714:1616:4771:8837:6773:9021:6776:7189:1612:5970:6774:9252:7186:834:8767:8567:64127:8717:2885:5467:5518:4067:8795:10392:4049:8772:9146:23636:28996:3455:4216:4616:10912:7124:958:4615:4086
GO:0043067~regulation of programmed cell death	0.232394	0.105496	0.0166612	7.61635	66	7533:29108:330:2099:5245:3486:6622:8517:7128:301:329:6772:22900:602:4853:839:4217:2247:2932:3604:3065:3146:5728:22861:836:1616:8837:7187:1437:5325:842:9021:6776:7189:1612:637:5970:5371:4088:4790:7186:834:8767:5295:8567:64127:7097:3875:8717:7185:5518:8795:5921:10392:8718:4049:8772:23636:28996:2308:58484:2643:7124:9530:7157:5621
GO:0042981~regulation of apoptosis	0.228873	0.104898	0.0168324	7.36529	65	7533:29108:330:2099:5245:3486:6622:8517:7128:301:329:6772:22900:602:4853:839:4217:2932:3604:3065:3146:5728:22861:836:1616:8837:7187:1437:5325:842:9021:6776:7189:1612:637:5970:5371:4088:4790:7186:834:8767:5295:8567:64127:7097:3875:8717:7185:5518:8795:5921:10392:8718:4049:8772:23636:28996:2308:58484:2643:7124:9530:7157:5621
GO:0007249~I-kappaB kinase/NF-kappaB cascade	0.219298	0.0682719	0.0231334	6.5285	25	10010:8517:148022:7132:7128:329:6772:22900:602:8837:7189:5970:7186:834:8767:64127:8717:8795:10392:4049:8772:23636:7124:958:4615
GO:0043122~regulation of I-kappaB kinase/NF-kappaB cascade	0.240964	0.069	0.0274785	6.25812	20	148022:7132:7128:329:22900:8837:7189:5970:834:8767:64127:8717:8795:10392:4049:8772:23636:7124:958:4615
GO:0043123~positive regulation of I-kappaB kinase/NF-kappaB cascade	0.236842	0.0690132	0.0285611	5.87614	18	148022:7132:329:8837:7189:5970:834:8767:64127:8717:8795:10392:4049:8772:23636:7124:958:4615
GO:0001816~cytokine production	0.203704	0.0692685	0.023625	5.69038	22	29108:6850:3454:2625:22900:602:10148:6776:7189:5970:4790:7186:5552:64127:7097:9466:10392:10379:7099:58484:3659:4615
GO:0030522~intracellular receptor-mediated signaling pathway	0.26	0.0693	0.0356424	5.35037	13	7533:2099:8554:8204:10524:9063:10499:1616:5925:5901:8648:2274:6047
GO:0009893~positive regulation of metabolic process	0.169014	0.0884683	0.0153217	5.25698	48	7533:5465:4851:8440:6850:8554:9794:7132:8204:4208:2625:10524:602:3725:9063:4205:2247:10499:1956:8850:10148:5325:6776:5925:5970:6778:5371:4088:4790:890:7030:1387:5901:4067:8648:595:84441:2033:23636:7099:2274:2308:3659:7124:6047:7157:4615:4086
GO:0006917~induction of apoptosis	0.155914	0.0676129	0.0169693	5.20357	29	29108:8517:602:4853:839:4217:3604:5728:22861:836:1616:8837:7187:5325:1612:637:5371:4088:7097:8717:5518:8795:8718:4049:8772:28996:2643:7124:7157
GO:0031325~positive regulation of cellular metabolic process	0.161972	0.0849225	0.0149605	5.15018	46	7533:5465:4851:6850:8554:9794:7132:8204:4208:2625:10524:602:3725:9063:4205:2247:10499:1956:8850:10148:5325:6776:5925:5970:6778:4088:4790:890:7030:1387:5901:4067:8648:595:84441:2033:23636:7099:2274:2308:3659:7124:6047:7157:4615:4086
GO:0045941~positive regulation of transcription	0.137324	0.0680634	0.0137018	5.05486	39	7533:5465:4851:8554:9794:7132:8204:4208:2625:10524:602:3725:9063:4205:10499:8850:5325:6776:5925:5970:6778:4088:4790:890:7030:1387:5901:8648:84441:2033:23636:2274:2308:3659:7124:6047:7157:4615:4086
GO:0012502~induction of programmed cell death	0.15508	0.067861	0.0172839	5.04628	29	29108:8517:602:4853:839:4217:3604:5728:22861:836:1616:8837:7187:5325:1612:637:5371:4088:7097:8717:5518:8795:8718:4049:8772:28996:2643:7124:7157
GO:0006521~regulation of amino acid metabolic process	0.230769	0.0679808	0.0328711	4.95233	12	3486:6850:3725:5159:2247:1956:4771:9021:5518:4067:595:7124
GO:0043066~negative regulation of apoptosis	0.146465	0.0665859	0.0164826	4.84625	29	7533:330:2099:6622:7128:301:329:602:4853:2932:3065:3146:5728:836:8837:1437:9021:6776:1612:5970:4790:5295:3875:5921:23636:2308:7124:9530:5621
GO:0001932~regulation of protein amino acid phosphorylation	0.230769	0.0675385	0.0340063	4.80002	12	3486:6850:3725:5159:2247:1956:4771:9021:5518:4067:595:7124
GO:0045935~positive regulation of nucleobase, nucleoside, nucleotide and nucleic acid metabolic process	0.137324	0.0705669	0.0140064	4.76616	39	7533:5465:4851:8554:9794:7132:8204:4208:2625:10524:602:3725:9063:4205:10499:8850:5325:6776:5925:5970:6778:4088:4790:890:7030:1387:5901:8648:84441:2033:23636:2274:2308:3659:7124:6047:7157:4615:4086
GO:0043065~positive regulation of apoptosis	0.142222	0.0667022	0.0163912	4.60734	32	29108:3486:8517:602:4853:839:4217:3604:5728:22861:836:1616:8837:7187:5325:1612:637:5371:4088:8767:7097:8717:5518:8795:8718:4049:8772:28996:58484:2643:7124:7157
GO:0045893~positive regulation of transcription, DNA-dependent	0.133891	0.0664184	0.014678	4.59685	32	5465:4851:8554:9794:7132:8204:4208:2625:10524:602:3725:9063:10499:5325:6776:5925:5970:6778:4088:7030:5901:8648:84441:2033:2274:2308:3659:7124:6047:7157:4615:4086
GO:0043068~positive regulation of programmed cell death	0.140969	0.0670264	0.0160863	4.59663	32	29108:3486:8517:602:4853:839:4217:3604:5728:22861:836:1616:8837:7187:5325:1612:637:5371:4088:8767:7097:8717:5518:8795:8718:4049:8772:28996:58484:2643:7124:7157
GO:0033238~regulation of amine metabolic process	0.230769	0.0696538	0.0353579	4.5567	12	3486:6850:3725:5159:2247:1956:4771:9021:5518:4067:595:7124
GO:0043069~negative regulation of programmed cell death	0.145	0.06728	0.0172685	4.50069	29	7533:330:2099:6622:7128:301:329:602:4853:2932:3065:3146:5728:836:8837:1437:9021:6776:1612:5970:4790:5295:3875:5921:23636:2308:7124:9530:5621
GO:0051338~regulation of transferase activity	0.140097	0.0665459	0.0166553	4.41606	29	7533:859:6850:3815:8517:4217:857:2247:1956:5728:836:1616:7532:7189:5934:7410:5925:7186:890:8567:5518:8795:595:11140:23636:4216:4616:10912:10399
GO:0043549~regulation of kinase activity	0.140097	0.067657	0.0166977	4.33829	29	7533:859:6850:3815:8517:4217:857:2247:1956:5728:836:1616:7532:7189:5934:7410:5925:7186:890:8567:5518:8795:595:11140:23636:4216:4616:10912:10399
GO:0009967~positive regulation of signal transduction	0.161538	0.0689615	0.0216038	4.28521	21	6850:148022:7132:329:8837:7189:5970:834:8767:64127:8717:4067:8795:10392:4049:8772:23636:28996:7124:958:4615
GO:0008632~apoptotic program	0.186667	0.0692	0.0286729	4.09678	14	29108:6772:22861:836:840:842:637:4088:8795:5664:8772:1676:58484:7157
GO:0042089~cytokine biosynthetic process	0.191176	0.0695441	0.0302376	4.02255	13	6850:3454:2625:602:10148:6776:5970:4790:10392:10379:7099:3659:4615
GO:0042107~cytokine metabolic process	0.188406	0.0702319	0.0299497	3.94574	13	6850:3454:2625:602:10148:6776:5970:4790:10392:10379:7099:3659:4615
GO:0045859~regulation of protein kinase activity	0.134328	0.0673682	0.0169767	3.94423	27	7533:859:6850:3815:8517:4217:857:2247:1956:5728:836:1616:7532:7189:5925:7186:890:8567:5518:8795:595:11140:23636:4216:4616:10912:10399
GO:0065009~regulation of a molecular function	0.161972	0.0990317	0.0161621	3.8943	46	7533:29108:859:8440:6850:3815:8517:6772:22900:602:4217:857:2247:1956:5728:22861:836:1616:842:7532:7189:5934:7410:5925:5970:4088:7186:8767:890:8567:64127:5518:8795:5664:595:11140:2033:23636:4216:58484:4616:10912:7124:7157:10399:4615
GO:0042127~regulation of cell proliferation	0.15493	0.0956373	0.0153305	3.86761	44	5245:4851:8440:6850:3815:23641:301:2260:4853:857:5777:2247:9759:3604:1956:8660:8850:5728:1445:836:4771:10148:1437:6776:5925:3611:5610:6778:4088:1019:2113:4067:4049:9146:50507:23636:3714:2308:7124:958:7292:7157:4615:4086
GO:0006916~anti-apoptosis	0.143836	0.0678699	0.020111	3.77732	21	330:2099:6622:7128:301:329:4853:3065:3146:8837:1437:9021:6776:1612:5970:4790:5921:2308:7124:9530:5621
GO:0001775~cell activation	0.128713	0.0672426	0.0166755	3.68626	26	868:8440:6850:5196:4791:602:8764:9759:836:5971:10148:1437:6776:7189:6778:4088:7186:8767:5295:9466:6461:4049:7099:3714:7124:958
GO:0043085~positive regulation of catalytic activity	0.126829	0.0669805	0.0164702	3.63376	26	29108:6850:3815:8517:6772:22900:4217:2247:1956:22861:1616:842:7189:7410:4088:7186:8567:8795:5664:595:4216:58484:4616:10912:7157:10399
GO:0033673~negative regulation of kinase activity	0.185185	0.0688519	0.0331977	3.50426	10	7533:859:857:836:7532:5925:5518:23636:4616:10912
GO:0006469~negative regulation of protein kinase activity	0.185185	0.0671852	0.0338385	3.48715	10	7533:859:857:836:7532:5925:5518:23636:4616:10912
GO:0033674~positive regulation of kinase activity	0.145299	0.0674872	0.0223174	3.48661	17	6850:3815:8517:4217:2247:1956:1616:7189:7410:7186:8567:8795:595:4216:4616:10912:10399
GO:0042325~regulation of phosphorylation	0.169014	0.0688169	0.0287723	3.48241	12	3486:6850:3725:5159:2247:1956:4771:9021:5518:4067:595:7124
GO:0018108~peptidyl-tyrosine phosphorylation	0.181818	0.0683091	0.0328645	3.45386	10	6850:3815:6772:8764:5159:1956:3716:4771:5518:4067
GO:0051348~negative regulation of transferase activity	0.185185	0.0688889	0.0343019	3.39037	10	7533:859:857:836:7532:5925:5518:23636:4616:10912
GO:0002520~immune system development	0.123711	0.0672629	0.0167181	3.37648	24	6850:3815:5196:4791:602:4853:9759:5971:4005:1437:6776:5925:6778:2113:5295:7030:9466:4067:4049:7099:3714:7124:958:3575
GO:0045944~positive regulation of transcription from RNA polymerase II promoter	0.133758	0.0680892	0.0195795	3.35396	21	5465:4851:9794:7132:8204:4208:602:3725:10499:5325:6776:5925:6778:4088:84441:2033:2308:7124:7157:4615:4086
GO:0051707~response to other organism	0.141667	0.0689583	0.0219347	3.31476	17	3454:6772:602:6773:5970:5610:64127:7097:9466:10392:10379:7099:3455:3430:58484:7124:4615
GO:0051347~positive regulation of transferase activity	0.145299	0.0678974	0.0236963	3.26641	17	6850:3815:8517:4217:2247:1956:1616:7189:7410:7186:8567:8795:595:4216:4616:10912:10399
GO:0019220~regulation of phosphate metabolic process	0.16	0.06968	0.0277937	3.24965	12	3486:6850:3725:5159:2247:1956:4771:9021:5518:4067:595:7124
GO:0051174~regulation of phosphorus metabolic process	0.16	0.0691067	0.0280061	3.24548	12	3486:6850:3725:5159:2247:1956:4771:9021:5518:4067:595:7124
GO:0018212~peptidyl-tyrosine modification	0.178571	0.0695893	0.033721	3.23188	10	6850:3815:6772:8764:5159:1956:3716:4771:5518:4067
GO:0045860~positive regulation of protein kinase activity	0.141593	0.0682566	0.0228093	3.21519	16	6850:3815:8517:4217:2247:1956:1616:7189:7186:8567:8795:595:4216:4616:10912:10399
GO:0045321~leukocyte activation	0.122222	0.0669278	0.0175337	3.15361	22	868:8440:6850:602:8764:9759:836:5971:10148:1437:6776:7189:6778:4088:7186:8767:5295:9466:6461:7099:3714:958
GO:0050790~regulation of catalytic activity	0.133803	0.0859859	0.0154468	3.09558	38	7533:29108:859:6850:3815:8517:6772:22900:4217:857:2247:1956:5728:22861:836:1616:842:7532:7189:5934:7410:5925:4088:7186:890:8567:5518:8795:5664:595:11140:23636:4216:58484:4616:10912:7157:10399
GO:0042035~regulation of cytokine biosynthetic process	0.169492	0.0700847	0.0322854	3.079	10	6850:2625:602:10148:6776:5970:4790:7099:3659:4615
GO:0008285~negative regulation of cell proliferation	0.118227	0.067064	0.0166692	3.06928	24	5245:8440:23641:4853:857:5777:2247:9759:3604:8850:5728:1445:836:4771:5925:5610:2113:4049:9146:50507:23636:7124:7157:4086
GO:0043281~regulation of caspase activity	0.173077	0.0706923	0.0334862	3.05752	9	29108:6772:22900:22861:842:4088:8795:58484:7157
GO:0009966~regulation of signal transduction	0.140845	0.0936585	0.0156506	3.01501	40	3486:859:8440:6850:148022:7132:7128:329:22900:4853:857:5728:4771:8837:10287:9021:7532:7189:7410:5970:4088:5879:834:8767:64127:8717:5518:4067:8795:5921:10392:4049:8772:9146:23636:28996:5338:7124:958:4615
GO:0051247~positive regulation of protein metabolic process	0.15	0.06855	0.0273705	2.97583	12	8440:6850:602:10148:6776:5970:5371:4067:7099:3659:7124:4615
GO:0032147~activation of protein kinase activity	0.176471	0.070451	0.0356877	2.97076	9	8517:2247:7189:7186:8795:4216:4616:10912:10399
GO:0046649~lymphocyte activation	0.124224	0.0679255	0.0189876	2.965	20	868:8440:6850:602:8764:9759:836:5971:10148:6776:7189:6778:4088:7186:8767:5295:9466:6461:3714:958
GO:0042113~B cell activation	0.15873	0.0679206	0.0308563	2.94298	10	6850:602:9759:836:6776:6778:5295:9466:6461:958
GO:0018193~peptidyl-amino acid modification	0.142857	0.069102	0.0253756	2.90654	14	6850:3815:6772:8764:5159:2932:1956:8850:3716:4771:1387:5518:4067:2033
GO:0009607~response to biotic stimulus	0.117647	0.0673529	0.0173046	2.9064	22	3454:6772:602:2932:6773:5970:5610:64127:7097:9466:10392:10379:595:3312:3298:7099:3455:3430:58484:7124:7157:4615
GO:0009615~response to virus	0.152778	0.0688889	0.0288699	2.90575	11	3454:6772:602:6773:5970:5610:10379:3455:3430:7124:4615
GO:0048534~hemopoietic or lymphoid organ development	0.114754	0.067918	0.0167577	2.7949	21	6850:3815:5196:4791:602:4853:9759:5971:4005:1437:6776:5925:2113:5295:7030:4067:4049:7099:3714:7124:3575
GO:0031328~positive regulation of cellular biosynthetic process	0.163636	0.0700727	0.0339283	2.75769	9	6850:602:10148:6776:5970:7099:3659:7124:4615
GO:0009968~negative regulation of signal transduction	0.138298	0.069117	0.0252233	2.74273	13	3486:859:7128:22900:857:5728:4771:10287:9021:5518:9146:23636:5338
GO:0002250~adaptive immune response	0.148649	0.0682297	0.029814	2.69736	11	4791:602:5971:10148:7189:6778:7186:9466:7099:958:4615
GO:0009891~positive regulation of biosynthetic process	0.15625	0.0685469	0.0325569	2.69384	10	6850:602:1956:10148:6776:5970:7099:3659:7124:4615
GO:0051345~positive regulation of hydrolase activity	0.153846	0.0708	0.0309136	2.68639	10	29108:6772:22900:1956:22861:842:4088:8795:58484:7157
GO:0002460~adaptive immune response based on somatic recombination of immune receptors built from immunoglobulin superfamily domains	0.148649	0.0702973	0.0292651	2.6773	11	4791:602:5971:10148:7189:6778:7186:9466:7099:958:4615
GO:0043086~negative regulation of catalytic activity	0.146667	0.0696267	0.0288672	2.66877	11	7533:859:857:836:7532:5925:5518:23636:4616:10912:7157
GO:0042110~T cell activation	0.126214	0.0679709	0.0232458	2.50552	13	868:8440:6850:602:8764:5971:10148:6776:7189:4088:7186:8767:3714
GO:0032943~mononuclear cell proliferation	0.145161	0.0689032	0.0309312	2.46541	9	8440:6850:8764:836:10148:6776:8767:6461:958
GO:0002682~regulation of immune system process	0.129032	0.0679462	0.0249421	2.44911	12	868:6850:8517:7189:6778:4088:7186:64127:7097:9466:958:4615
GO:0050776~regulation of immune response	0.130435	0.0686522	0.0253136	2.44068	12	868:6850:8517:7189:6778:4088:7186:64127:7097:9466:958:4615
GO:0006955~immune response	0.151408	0.110324	0.0169377	2.42563	43	868:4851:3660:6850:5196:8517:4791:602:8764:7293:3604:3429:4050:5971:10148:1437:6776:7189:5970:5393:6778:3566:4088:7186:2113:2521:64127:7097:9466:23643:683:8744:8718:10379:4049:7099:3430:3659:7124:958:7292:3575:4615
GO:0046651~lymphocyte proliferation	0.145161	0.0696613	0.0313045	2.4118	9	8440:6850:8764:836:10148:6776:8767:6461:958
GO:0051251~positive regulation of lymphocyte activation	0.156863	0.0714706	0.0357288	2.39001	8	8440:6850:10148:6776:7189:6778:7186:958
GO:0045595~regulation of cell differentiation	0.118519	0.0692074	0.0206574	2.38709	16	7533:3486:4851:5196:4853:2247:4005:7532:6776:5925:2113:7030:5467:5518:7099:7124
GO:0030099~myeloid cell differentiation	0.13253	0.0687831	0.0267656	2.38168	11	5196:5971:4005:1437:6776:5925:2113:7030:4067:7099:7124
GO:0051249~regulation of lymphocyte activation	0.131579	0.0674474	0.0271077	2.36581	10	8440:6850:836:10148:6776:7189:6778:7186:9466:958
GO:0000165~MAPKKK cascade	0.116438	0.0688493	0.0202072	2.35505	17	859:6850:2260:4217:857:2247:1616:8567:2885:5518:28996:4216:4616:10912:7124:4615:4086
GO:0051046~regulation of secretion	0.148148	0.0697407	0.0339582	2.30894	8	29108:6622:22900:5552:64127:5467:7124:958
GO:0051704~multi-organism process	0.103286	0.0671549	0.0160088	2.25698	22	3454:6772:602:6773:6776:5970:5610:4088:64127:7097:9466:5467:10392:10379:7099:28996:3455:3430:58484:7124:5069:4615
GO:0009617~response to bacterium	0.14	0.06914	0.0333042	2.12766	7	602:64127:9466:10392:58484:7124:4615
GO:0006606~protein import into nucleus	0.126582	0.0695949	0.0275611	2.06768	10	868:5903:6772:602:4088:3838:5901:3842:7124:4794
GO:0030097~hemopoiesis	0.105263	0.0688187	0.0182527	1.99667	18	6850:3815:5196:602:4853:9759:5971:4005:1437:6776:5925:2113:5295:7030:4067:7099:3714:7124
GO:0006913~nucleocytoplasmic transport	0.108527	0.0666279	0.0209909	1.99607	14	868:5903:6772:602:2932:7919:4088:3838:10212:5901:3842:7124:10772:4794
GO:0002521~leukocyte differentiation	0.116505	0.0686602	0.0241883	1.97801	12	6850:602:9759:5971:1437:6776:5925:5295:7030:7099:3714:7124
GO:0050865~regulation of cell activation	0.125	0.0698375	0.0280331	1.96776	10	8440:6850:836:10148:6776:7189:6778:7186:9466:958
GO:0051170~nuclear import	0.123457	0.0693457	0.027835	1.94399	10	868:5903:6772:602:4088:3838:5901:3842:7124:4794
GO:0043405~regulation of MAP kinase activity	0.119048	0.069381	0.0265382	1.87151	10	6850:3815:4217:857:2247:1956:1616:8567:5518:23636
GO:0007169~transmembrane receptor protein tyrosine kinase signaling pathway	0.101124	0.0689831	0.0179101	1.79454	18	5829:8440:3815:2260:2059:5159:867:1956:8660:5728:6714:9021:9252:5295:7010:2885:23636:2308
GO:0051169~nuclear transport	0.10687	0.0692977	0.0212011	1.7722	14	868:5903:6772:602:2932:7919:4088:3838:10212:5901:3842:7124:10772:4794
GO:0006357~regulation of transcription from RNA polymerase II promoter	0.119718	0.0919965	0.0156445	1.77198	34	5465:4851:3660:9794:7132:8204:4208:602:3725:51588:9759:10499:3146:7528:5325:6773:6776:5925:6774:6778:4088:1107:5467:84441:2033:3455:2274:2308:8804:7124:6047:7157:4615:4086
GO:0006520~amino acid metabolic process	0.101911	0.0680637	0.0192674	1.7567	16	3486:6850:3725:5159:2247:1956:4771:9021:7030:5518:4067:595:2643:3376:7124:2617
GO:0043406~positive regulation of MAP kinase activity	0.122807	0.07	0.0323174	1.63401	7	6850:3815:4217:2247:1956:1616:8567
GO:0050778~positive regulation of immune response	0.113924	0.0687089	0.0276854	1.63318	9	868:6850:8517:7189:7186:64127:7097:9466:4615
GO:0007167~enzyme linked receptor protein signaling pathway	0.0901961	0.0667882	0.0145964	1.60367	23	5829:8440:6850:3815:2260:2059:5159:867:1956:8660:5728:6714:9021:9252:4088:5295:7010:2885:4093:23636:28996:2308:4086
GO:0051726~regulation of cell cycle	0.126761	0.100771	0.016322	1.5923	36	7533:29108:5245:26959:6772:4853:2247:1875:1956:8850:5728:1445:836:4771:5325:6776:5934:5925:7465:5371:1019:890:8567:5901:5518:595:4049:11140:10971:28996:4616:10912:3659:7124:7157:1459
GO:0002684~positive regulation of immune system process	0.113924	0.0694051	0.0279876	1.59067	9	868:6850:8517:7189:7186:64127:7097:9466:4615
GO:0050657~nucleic acid transport	0.115942	0.0696377	0.0294496	1.57233	8	5903:9972:7919:10212:5901:10762:23636:10772
GO:0051236~establishment of RNA localization	0.115942	0.0695797	0.0297211	1.55991	8	5903:9972:7919:10212:5901:10762:23636:10772
GO:0006519~amino acid and derivative metabolic process	0.09375	0.0674323	0.0169064	1.55667	18	3486:6850:6622:2625:3725:5159:2247:1956:4771:9021:7030:5518:4067:595:2643:3376:7124:2617
GO:0050658~RNA transport	0.115942	0.0688696	0.0304448	1.54616	8	5903:9972:7919:10212:5901:10762:23636:10772
GO:0016568~chromatin modification	0.0967742	0.0682839	0.0194771	1.46276	15	6304:5245:3066:9611:10524:9759:3065:8850:5934:5925:9252:5371:1107:1387:2033
GO:0051246~regulation of protein metabolic process	0.088	0.065932	0.015124	1.45914	22	8440:6850:2625:602:5159:1956:4771:10148:6776:5970:5371:4790:5518:4067:1965:5921:9146:7099:5329:3659:7124:4615
GO:0051240~positive regulation of multicellular organismal process	0.103093	0.0687629	0.0242315	1.41675	10	868:6850:8517:857:7189:7186:64127:7097:9466:4615
GO:0017038~protein import	0.105263	0.0691158	0.0260657	1.38678	10	868:5903:6772:602:4088:3838:5901:3842:7124:4794
GO:0006403~RNA localization	0.112676	0.0707465	0.0302771	1.38486	8	5903:9972:7919:10212:5901:10762:23636:10772
GO:0000074~regulation of progression through cell cycle	0.123239	0.10112	0.0160763	1.37592	35	7533:29108:5245:26959:6772:4853:2247:1875:1956:8850:5728:1445:836:4771:5325:6776:5934:5925:7465:5371:1019:890:5901:5518:595:4049:11140:10971:28996:4616:10912:3659:7124:7157:1459
GO:0015931~nucleobase, nucleoside, nucleotide and nucleic acid transport	0.108108	0.0681486	0.0292212	1.36748	8	5903:9972:7919:10212:5901:10762:23636:10772
GO:0016049~cell growth	0.0948905	0.0673504	0.0201744	1.3651	13	3486:2260:10524:4853:367:817:9021:5925:5371:4088:5518:8804:7157
GO:0051028~mRNA transport	0.112903	0.0695645	0.0317988	1.3629	7	5903:9972:7919:10212:10762:23636:10772
GO:0031098~stress-activated protein kinase signaling pathway	0.111111	0.069127	0.03131	1.34092	7	6850:4217:1616:28996:4216:7124:4615
GO:0002443~leukocyte mediated immunity	0.106667	0.06856	0.0286231	1.33133	8	6850:602:7189:6778:7186:9466:958:4615
GO:0007254~JNK cascade	0.112903	0.0697419	0.0326872	1.32043	7	6850:4217:1616:28996:4216:7124:4615
GO:0009308~amine metabolic process	0.0875576	0.066424	0.0160278	1.31856	19	3486:6850:6622:2625:3725:5159:2247:1956:4771:9021:7030:5518:4067:595:55577:2643:3376:7124:2617
GO:0006310~DNA recombination	0.103896	0.069026	0.0270682	1.28823	8	5591:3146:6778:3838:9466:546:958:3575
GO:0002253~activation of immune response	0.107692	0.0700923	0.0316605	1.1876	7	868:6850:8517:7189:64127:7097:4615
GO:0006807~nitrogen compound metabolic process	0.0840336	0.0666303	0.0147838	1.17719	20	3486:6850:6622:2625:3725:5159:857:2247:1956:4771:9021:7030:5518:4067:595:55577:2643:3376:7124:2617
GO:0008361~regulation of cell size	0.0921986	0.0686383	0.0207098	1.13764	13	3486:2260:10524:4853:367:817:9021:5925:5371:4088:5518:8804:7157
GO:0006954~inflammatory response	0.0826772	0.0664528	0.0144633	1.12177	21	29108:9111:7132:301:9759:23780:6776:5970:6774:4790:5879:8767:7097:23643:10392:50507:7099:58484:7133:958:4615
GO:0002449~lymphocyte mediated immunity	0.101449	0.0693188	0.0287155	1.11892	7	602:7189:6778:7186:9466:958:4615
GO:0007050~cell cycle arrest	0.101449	0.0693913	0.0289167	1.10863	7	26959:4853:8850:5325:5925:5371:7157
GO:0051049~regulation of transport	0.0952381	0.0692	0.0240665	1.08192	10	859:6850:602:867:2932:4088:5879:4049:7124:4794
GO:0006605~protein targeting	0.0864865	0.0676703	0.017534	1.07313	16	868:5903:6772:602:2932:5584:7532:4088:3838:7529:5901:11140:10971:3842:7124:4794
GO:0002252~immune effector process	0.0952381	0.0689714	0.0249631	1.05222	10	6850:602:7189:5970:6778:7186:9466:7124:958:4615
GO:0050863~regulation of T cell activation	0.101695	0.0681864	0.0329016	1.01844	6	8440:6850:10148:6776:7189:7186
GO:0051239~regulation of multicellular organismal process	0.0813953	0.0664225	0.0150072	0.997714	21	868:8440:6850:8517:857:836:10148:6776:7189:6778:4088:7186:5552:64127:7097:9466:4049:4659:7124:958:4615
GO:0006417~regulation of translation	0.0882353	0.0678162	0.0210806	0.96862	12	6850:2625:602:10148:6776:5970:4790:1965:7099:3659:7124:4615
GO:0051093~negative regulation of developmental process	0.0985915	0.069507	0.0301927	0.963296	7	7533:4851:5196:4853:4005:6776:7099
GO:0009889~regulation of biosynthetic process	0.0858896	0.0675092	0.0191089	0.961874	14	6850:2625:602:857:1956:10148:6776:5970:4790:1965:7099:3659:7124:4615
GO:0007160~cell-matrix adhesion	0.0945946	0.0683378	0.028159	0.932445	7	5829:960:3693:5728:4771:3611:5921
GO:0045934~negative regulation of nucleobase, nucleoside, nucleotide and nucleic acid metabolic process	0.0782918	0.0661246	0.0133133	0.913915	22	5245:3660:9611:8204:9839:602:51588:9759:10499:3146:605:1616:4771:5925:6774:5371:4088:4790:5467:7124:10772:7157
GO:0001558~regulation of cell growth	0.0877193	0.0677895	0.0219092	0.909655	10	3486:10524:817:9021:5925:5371:4088:5518:8804:7157
GO:0040011~locomotion	0.0952381	0.0677778	0.0308152	0.891129	6	6622:1956:5728:4771:22800:3714
GO:0050793~regulation of developmental process	0.0809524	0.0668905	0.0158335	0.888111	17	7533:3486:4851:5196:4853:2247:4005:7532:6776:5925:2113:7030:5467:5518:5921:7099:7124
GO:0030098~lymphocyte differentiation	0.0933333	0.06876	0.0276957	0.887262	7	6850:602:9759:5971:6776:5295:3714
GO:0007088~regulation of mitosis	0.0967742	0.0693226	0.0310454	0.884242	6	7533:5371:890:4049:7124:7157
GO:0000122~negative regulation of transcription from RNA polymerase II promoter	0.088	0.068448	0.0224496	0.87093	11	3660:8204:51588:9759:10499:3146:5925:6774:4088:5467:7124
GO:0040012~regulation of locomotion	0.0952381	0.0692857	0.0307606	0.843688	6	6622:1956:5728:4771:22800:3714
GO:0045596~negative regulation of cell differentiation	0.0967742	0.0704032	0.0313067	0.842342	6	4851:5196:4853:4005:6776:7099
GO:0030334~regulation of cell migration	0.0980392	0.0688039	0.0347953	0.840208	5	1956:5728:4771:22800:3714
GO:0016064~immunoglobulin mediated immune response	0.1	0.07036	0.0360607	0.821948	5	602:6778:9466:958:4615
GO:0051259~protein oligomerization	0.1	0.07018	0.0362944	0.821614	5	857:64127:10392:7157:5621
GO:0007517~muscle development	0.0857143	0.0688357	0.0210441	0.802059	12	3486:4851:859:4208:4205:2247:9759:5728:5925:4088:825:2033
GO:0045926~negative regulation of growth	0.0980392	0.0712353	0.0351715	0.762092	5	5925:5371:4088:5518:7157
GO:0019724~B cell mediated immunity	0.0961538	0.0696346	0.0353487	0.750217	5	602:6778:9466:958:4615
GO:0045786~negative regulation of progression through cell cycle	0.0809249	0.0672832	0.0187687	0.726827	14	29108:26959:4853:1956:8850:5728:836:4771:5325:5934:5925:5371:3659:7157
GO:0031589~cell-substrate adhesion	0.0897436	0.0689744	0.0289661	0.717017	7	5829:960:3693:5728:4771:3611:5921
GO:0016485~protein processing	0.0897436	0.0700513	0.0277094	0.710671	7	6850:818:3725:1956:817:5610:5664
GO:0045165~cell fate commitment	0.0882353	0.0674706	0.0293906	0.706508	6	4851:2625:4853:2247:5664:3714
GO:0031324~negative regulation of cellular metabolic process	0.0880282	0.0776444	0.0148147	0.70091	25	5245:3486:3660:9611:8204:9839:602:3725:51588:9759:10499:3146:605:1616:4771:5925:6774:5371:4088:4790:5467:5518:7124:10772:7157
GO:0006325~establishment and/or maintenance of chromatin architecture	0.0784314	0.0671078	0.0165315	0.684966	16	6304:5245:3066:9611:10524:9759:3065:3146:8850:5934:5925:9252:5371:1107:1387:2033
GO:0031326~regulation of cellular biosynthetic process	0.0810811	0.0677027	0.0198886	0.672666	12	6850:2625:602:10148:6776:5970:4790:1965:7099:3659:7124:4615
GO:0045892~negative regulation of transcription, DNA-dependent	0.0777778	0.0666722	0.017488	0.635038	14	3660:9611:8204:51588:9759:10499:3146:1616:5925:6774:4088:4790:5467:7124
GO:0009892~negative regulation of metabolic process	0.0950704	0.0857852	0.0147723	0.628555	27	5245:3486:3660:9611:8204:9839:602:3725:51588:857:9759:10499:3146:605:1616:4771:5925:5970:6774:5371:4088:4790:5467:5518:7124:10772:7157
GO:0006323~DNA packaging	0.0769231	0.0670529	0.0161824	0.609934	16	6304:5245:3066:9611:10524:9759:3065:3146:8850:5934:5925:9252:5371:1107:1387:2033
GO:0016481~negative regulation of transcription	0.0742188	0.0661445	0.0144056	0.560492	19	5245:3660:9611:8204:9839:602:51588:9759:10499:3146:605:1616:5925:6774:5371:4088:4790:5467:7124
GO:0008284~positive regulation of cell proliferation	0.0769231	0.0678317	0.0164567	0.552442	16	8440:6850:3815:2260:2247:1956:8660:10148:1437:6776:3611:1019:4067:958:7292:4615
GO:0030155~regulation of cell adhesion	0.0877193	0.0703684	0.0331223	0.523842	5	5728:4771:6776:5518:5921
GO:0014706~striated muscle development	0.0823529	0.0688353	0.0280002	0.48277	7	3486:4851:9759:5728:5925:4088:2033
GO:0051270~regulation of cell motility	0.0833333	0.0696667	0.0311497	0.438742	5	1956:5728:4771:22800:3714
GO:0044271~nitrogen compound biosynthetic process	0.0833333	0.0694833	0.0323531	0.428089	5	6622:2625:857:1956:2643
GO:0019752~carboxylic acid metabolic process	0.0714286	0.0657429	0.0134143	0.423854	20	5465:3486:6850:7132:3725:5159:2247:1956:4771:9021:467:7030:5467:5518:4067:595:2643:3376:7124:2617
GO:0009725~response to hormone stimulus	0.0806452	0.0688226	0.0311396	0.379663	5	2625:8660:4067:5604:23636
GO:0051336~regulation of hydrolase activity	0.0763359	0.0685038	0.0215414	0.363581	10	29108:6772:22900:1956:22861:842:4088:8795:58484:7157
GO:0009611~response to wounding	0.0880282	0.0827007	0.0152048	0.350381	25	29108:5196:9111:7132:301:5777:9759:836:23780:6776:5970:6774:4790:5879:8767:7097:23643:10392:50507:7099:58484:7133:5329:958:4615
GO:0006952~defense response	0.0985915	0.0932077	0.0158009	0.340727	28	29108:9111:7132:301:2625:602:9759:22861:23780:1437:6776:5970:6774:4790:5879:8767:64127:7097:9466:23643:10392:50507:7099:58484:7133:7124:958:4615
GO:0065002~intracellular protein transport across a membrane	0.0784314	0.0673922	0.0343619	0.321263	4	5903:9972:10762:23636
GO:0007507~heart development	0.0769231	0.0689423	0.0248922	0.320614	8	4851:5591:4208:5728:836:840:2057:2033
GO:0006082~organic acid metabolic process	0.070922	0.0666064	0.013823	0.312204	20	5465:3486:6850:7132:3725:5159:2247:1956:4771:9021:467:7030:5467:5518:4067:595:2643:3376:7124:2617
GO:0035239~tube morphogenesis	0.0769231	0.0696484	0.0257698	0.282297	7	960:4851:2260:9839:857:3611:2643
GO:0006869~lipid transport	0.08	0.07034	0.0342265	0.282237	4	5465:857:23780:5467
GO:0006959~humoral immune response	0.078125	0.0701719	0.0318462	0.249736	5	602:10148:683:4049:7124
GO:0007229~integrin-mediated signaling pathway	0.0769231	0.0683846	0.0342504	0.249295	4	3693:6850:3611:3678
GO:0040007~growth	0.0721154	0.0681394	0.0165394	0.240394	15	3486:2260:10524:4853:367:817:9021:6776:5925:5371:4088:5518:5664:8804:7157
GO:0051094~positive regulation of developmental process	0.078125	0.0704219	0.0321822	0.23936	5	3486:2247:5925:2113:5467
GO:0035295~tube development	0.0743802	0.0690496	0.02254	0.236494	9	960:4851:2260:9839:857:2247:3611:2033:2643
GO:0051606~detection of stimulus	0.0769231	0.0685962	0.0356623	0.233494	4	64127:10392:7099:58484
GO:0040008~regulation of growth	0.0718954	0.0679542	0.019254	0.204694	11	3486:10524:817:9021:6776:5925:5371:4088:5518:8804:7157
GO:0006461~protein complex assembly	0.0691057	0.0672642	0.0147729	0.124651	17	5829:8440:6850:857:6714:5371:4088:7186:64127:1387:7185:5518:10392:3842:958:7157:5621
GO:0009952~anterior/posterior pattern formation	0.0714286	0.0684464	0.0333436	0.0894367	4	5591:9839:7528:2033
GO:0009314~response to radiation	0.0697674	0.068814	0.0272022	0.0350519	6	3815:602:840:5970:5371:6310
GO:0051329~interphase of mitotic cell cycle	0.0697674	0.0688721	0.0269367	0.033239	6	818:817:5925:3838:1019:595
GO:0051789~response to protein stimulus	0.0689655	0.0688966	0.0317699	0.00217078	4	5610:595:3312:3298
GO:0006886~intracellular protein transport	0.0774648	0.0775845	0.0153028	-0.00782328	22	868:7533:5903:6772:9972:602:2932:5584:7532:4088:3838:7529:5901:10762:6642:11140:9146:10971:23636:3842:7124:4794
GO:0007423~sensory organ development	0.0694444	0.0697778	0.029652	-0.0112415	5	2260:2247:5584:7528:3714
GO:0007420~brain development	0.0666667	0.067575	0.0214407	-0.0423649	8	5591:2260:2247:8660:546:4093:2057:4086
GO:0006986~response to unfolded protein	0.0689655	0.0704655	0.0329716	-0.0454937	4	5610:595:3312:3298
GO:0051325~interphase	0.0659341	0.0678791	0.0258352	-0.0752871	6	818:817:5925:3838:1019:595
GO:0048514~blood vessel morphogenesis	0.0666667	0.0687704	0.0204275	-0.102984	9	5196:4208:2260:23462:2247:5728:5371:6461:5921
GO:0000075~cell cycle checkpoint	0.0677966	0.0713898	0.0327553	-0.109699	4	5925:5371:890:7157
GO:0001568~blood vessel development	0.0657895	0.0679474	0.0191048	-0.11295	10	5196:4208:2260:23462:2247:5728:5371:6461:5921:2308
GO:0051276~chromosome organization and biogenesis	0.0646388	0.0666274	0.0149439	-0.13307	17	6304:5245:3066:9611:10524:9759:3065:3146:8850:5934:5925:9252:5371:1107:1387:2033:5981
GO:0001944~vasculature development	0.0645161	0.0672645	0.0187774	-0.146367	10	5196:4208:2260:23462:2247:5728:5371:6461:5921:2308
GO:0007389~pattern specification process	0.0650407	0.0688618	0.0213343	-0.179108	8	5591:9839:4853:2247:7528:4242:2033:4086
GO:0000278~mitotic cell cycle	0.063197	0.0662082	0.0147334	-0.204376	17	7533:7329:818:817:6776:5925:7465:5371:3838:1019:890:5901:5604:595:4049:7124:7157
GO:0016055~Wnt receptor signaling pathway	0.0631579	0.0689158	0.0255242	-0.225585	6	1457:26959:2932:5518:1460:1459
GO:0007178~transmembrane receptor protein serine/threonine kinase signaling pathway	0.0625	0.0694375	0.0307409	-0.225676	4	4088:4093:28996:4086
GO:0003001~generation of a signal involved in cell-cell signaling	0.0615385	0.0696308	0.0313389	-0.25822	4	6850:6622:818:5467
GO:0007565~female pregnancy	0.0588235	0.0690588	0.0350795	-0.291774	3	6776:5467:5069
GO:0009416~response to light stimulus	0.0597015	0.0694478	0.0307507	-0.316944	4	602:840:5970:6310
GO:0051248~negative regulation of protein metabolic process	0.0595238	0.0691071	0.0270585	-0.354171	5	602:4771:5970:4790:5518
GO:0006261~DNA-dependent DNA replication	0.0588235	0.0698706	0.028036	-0.394032	5	3146:4771:5518:7157:5981
GO:0007417~central nervous system development	0.0606061	0.0672424	0.0165993	-0.399797	12	6622:5591:2260:9839:2247:8660:5728:546:4093:2057:6197:4086
GO:0032446~protein modification by small protein conjugation	0.057971	0.0703478	0.0306725	-0.403515	4	51588:867:7189:6613
GO:0006725~aromatic compound metabolic process	0.0555556	0.0708333	0.0338728	-0.451034	3	6622:2625:2643
GO:0032989~cellular structure morphogenesis	0.0774648	0.0844754	0.0151217	-0.463608	22	7533:3486:2260:10524:4853:367:5728:5584:817:9021:7410:5925:3611:5371:4088:5879:5518:5921:50507:23647:8804:7157
GO:0006006~glucose metabolic process	0.0555556	0.06975	0.0305504	-0.464624	4	8660:467:5467:7124
GO:0000902~cell morphogenesis	0.0774648	0.084331	0.0146247	-0.469495	22	7533:3486:2260:10524:4853:367:5728:5584:817:9021:7410:5925:3611:5371:4088:5879:5518:5921:50507:23647:8804:7157
GO:0008544~epidermis development	0.0549451	0.0679231	0.0260276	-0.498625	5	5465:4851:5970:5467:5664
GO:0003002~regionalization	0.0568182	0.0698864	0.0258499	-0.505541	5	5591:9839:2247:7528:2033
GO:0019318~hexose metabolic process	0.0555556	0.0688778	0.0261358	-0.509732	5	8660:5728:467:5467:7124
GO:0009628~response to abiotic stimulus	0.0571429	0.0679	0.0204592	-0.525784	8	3815:602:840:5970:5371:6310:4049:7124
GO:0007005~mitochondrion organization and biogenesis	0.0526316	0.0708421	0.0341738	-0.532879	3	840:637:7157
GO:0000377~RNA splicing, via transesterification reactions with bulged adenosine as nucleophile	0.0508475	0.0690847	0.0322205	-0.566015	3	7919:10212:10772
GO:0005996~monosaccharide metabolic process	0.0549451	0.0702857	0.0270947	-0.566187	5	8660:5728:467:5467:7124
GO:0016042~lipid catabolic process	0.0526316	0.0713158	0.0329446	-0.56714	3	7533:5467:5338
GO:0000398~nuclear mRNA splicing, via spliceosome	0.0508475	0.0696949	0.0323329	-0.582919	3	7919:10212:10772
GO:0000375~RNA splicing, via transesterification reactions	0.0508475	0.0700169	0.0327675	-0.585016	3	7919:10212:10772
GO:0006399~tRNA metabolic process	0.05	0.0698333	0.0327098	-0.606342	3	7030:3376:2617
GO:0051128~regulation of cellular component organization and biogenesis	0.0506329	0.0679367	0.0274687	-0.629946	4	8440:4771:5371:5921
GO:0006968~cellular defense response	0.0491803	0.0701639	0.0325051	-0.645549	3	1437:5970:23643
GO:0046903~secretion	0.0598592	0.0696338	0.0136376	-0.71674	17	29108:6850:6622:301:818:22900:5584:2802:5552:64127:3875:5467:10971:58484:7124:958:2617
GO:0032940~secretion by cell	0.0562771	0.0675411	0.0153934	-0.731747	13	29108:6850:6622:22900:2802:5552:64127:3875:10971:58484:7124:958:2617
GO:0002009~morphogenesis of an epithelium	0.046875	0.0700781	0.0308556	-0.75199	3	9839:3725:6776
GO:0007519~skeletal muscle development	0.0461538	0.0692615	0.0304597	-0.758633	3	3486:4851:2033
GO:0001525~angiogenesis	0.0517241	0.0695862	0.0234258	-0.762497	6	5196:2260:2247:5728:5371:6461
GO:0007067~mitosis	0.0540541	0.0678054	0.0178992	-0.768267	10	7533:7329:7465:5371:890:5901:5604:4049:7124:7157
GO:0001505~regulation of neurotransmitter levels	0.0454545	0.07	0.0314477	-0.780516	3	6622:2625:2643
GO:0022403~cell cycle phase	0.056338	0.0669049	0.0135047	-0.782463	16	7533:7329:818:817:5925:7465:5371:3838:1019:890:5901:5604:595:4049:7124:7157
GO:0000087~M phase of mitotic cell cycle	0.0537634	0.0679301	0.0177913	-0.796268	10	7533:7329:7465:5371:890:5901:5604:4049:7124:7157
GO:0000279~M phase	0.0533333	0.0663156	0.0162694	-0.797952	12	7533:7329:5925:7465:5371:3838:890:5901:5604:4049:7124:7157
GO:0007398~ectoderm development	0.049505	0.0690792	0.0243583	-0.803597	5	5465:4851:5970:5467:5664
GO:0045087~innate immune response	0.0465116	0.0682907	0.0263418	-0.826788	4	64127:7097:7099:4615
GO:0009887~organ morphogenesis	0.0633803	0.0762218	0.0153997	-0.833886	18	6850:5196:4208:2260:329:4853:23462:2247:1875:5728:5584:7528:5970:5371:6461:5921:2033:7124
GO:0006412~translation	0.056338	0.0676866	0.0133281	-0.851478	16	6850:2625:602:10148:6776:5970:5610:4790:7030:1965:7099:3376:3659:7124:2617:4615
GO:0008406~gonad development	0.0392157	0.0691961	0.0342448	-0.875473	2	8204:6776
GO:0048608~reproductive structure development	0.0392157	0.069902	0.034938	-0.878306	2	8204:6776
GO:0007548~sex differentiation	0.0428571	0.0681714	0.0281827	-0.898219	3	8204:367:6776
GO:0048646~anatomical structure formation	0.048951	0.0668112	0.0196888	-0.907123	7	5196:2260:2247:5728:5371:4088:6461
GO:0051301~cell division	0.0520833	0.0677969	0.0170332	-0.922522	10	4851:7329:1616:5925:7465:1019:890:5921:595:11140
GO:0016337~cell-cell adhesion	0.0493827	0.0677963	0.019362	-0.951016	8	960:6850:9839:1956:5728:4771:5921:7124
GO:0006631~fatty acid metabolic process	0.0449438	0.0692472	0.0253233	-0.959722	4	5465:6850:7132:5467
GO:0008202~steroid metabolic process	0.043956	0.0684615	0.0253997	-0.964795	4	7533:23780:6776:5467
GO:0045137~development of primary sexual characteristics	0.0363636	0.0688364	0.0334842	-0.969794	2	8204:6776
GO:0016125~sterol metabolic process	0.0377358	0.0721321	0.0350106	-0.982451	2	23780:5467
GO:0003006~reproductive developmental process	0.0405405	0.0697027	0.0296555	-0.983365	3	8204:367:6776
GO:0006816~calcium ion transport	0.04	0.06748	0.0277564	-0.99004	3	859:818:817
GO:0006413~translational initiation	0.0357143	0.0706964	0.0337632	-1.0361	2	1965:7124
GO:0006066~alcohol metabolic process	0.0490798	0.0690307	0.0190126	-1.04935	8	6622:2625:8660:5728:23780:467:5467:7124
GO:0006644~phospholipid metabolic process	0.0375	0.0679375	0.0284576	-1.06957	3	6622:5728:5295
GO:0032787~monocarboxylic acid metabolic process	0.042735	0.0678803	0.0234103	-1.07411	5	5465:6850:7132:467:5467
GO:0001503~ossification	0.0379747	0.0696835	0.0292712	-1.08328	3	4208:1956:5552
GO:0035023~regulation of Rho protein signal transduction	0.0350877	0.0722982	0.0342	-1.08803	2	7410:5879
GO:0048511~rhythmic process	0.0338983	0.0689153	0.0320927	-1.09112	2	8204:6776
GO:0032504~multicellular organism reproduction	0.0344828	0.0703793	0.0328171	-1.09384	2	8204:6776
GO:0042221~response to chemical stimulus	0.0739437	0.0909613	0.0155371	-1.09529	21	6850:5196:6622:2625:2247:8660:5970:5610:9252:64127:7097:5518:4067:5604:196:595:3312:3298:23636:5329:5621
GO:0048609~reproductive process in a multicellular organism	0.0344828	0.0714138	0.0334038	-1.1056	2	8204:6776
GO:0031214~biomineral formation	0.0379747	0.0681772	0.0272185	-1.10963	3	4208:1956:5552
GO:0007283~spermatogenesis	0.0423729	0.0687034	0.0229298	-1.14831	5	3815:3298:1390:3714:1459
GO:0044262~cellular carbohydrate metabolic process	0.0440252	0.0665849	0.0193604	-1.16526	7	2932:8660:5728:467:5467:55577:7124
GO:0042330~taxis	0.0416667	0.0673667	0.0218324	-1.17715	5	6850:5196:2247:5604:5329
GO:0006979~response to oxidative stress	0.031746	0.068619	0.0312765	-1.17894	2	5604:5621
GO:0006643~membrane lipid metabolic process	0.039604	0.0692178	0.0251051	-1.1796	4	6622:5728:5295:5518
GO:0007200~G-protein signaling, coupled to IP3 second messenger (phospholipase C activating)	0.0322581	0.0690645	0.0308572	-1.1928	2	1956:10399
GO:0016567~protein ubiquitination	0.0307692	0.0689385	0.0314834	-1.21236	2	867:7189
GO:0065003~macromolecular complex assembly	0.0774648	0.0959225	0.0152234	-1.21246	22	5829:8440:6850:857:3146:6714:5371:4088:7186:64127:1387:2969:7185:5518:1965:10392:3842:7124:10772:958:7157:5621
GO:0046578~regulation of Ras protein signal transduction	0.038835	0.0685825	0.0244889	-1.21474	4	4853:7410:5879:23636
GO:0048232~male gamete generation	0.0423729	0.0697797	0.0224956	-1.21832	5	3815:3298:1390:3714:1459
GO:0021700~developmental maturation	0.0307692	0.0670615	0.0297837	-1.21853	2	2260:5664
GO:0007276~gamete generation	0.0443038	0.0685316	0.0197912	-1.22417	7	3815:8204:3298:1390:3714:1459:4086
GO:0006935~chemotaxis	0.0416667	0.0688833	0.0221866	-1.22672	5	6850:5196:2247:5604:5329
GO:0046849~bone remodeling	0.0352941	0.0681412	0.0266461	-1.23271	3	4208:1956:5552
GO:0002526~acute inflammatory response	0.03125	0.0704531	0.0317	-1.23669	2	23780:6774
GO:0051674~localization of cell	0.0598592	0.0785141	0.0150247	-1.24162	17	5829:6850:5196:301:9839:1956:5728:4771:7410:6774:5879:5604:22800:23647:3714:5329:7124
GO:0006928~cell motility	0.0598592	0.0785704	0.0150297	-1.24495	17	5829:6850:5196:301:9839:1956:5728:4771:7410:6774:5879:5604:22800:23647:3714:5329:7124
GO:0022618~protein-RNA complex assembly	0.0344828	0.0682529	0.0268228	-1.25901	3	1965:7124:10772
GO:0007586~digestion	0.03125	0.0710625	0.0313113	-1.27151	2	4312:4316
GO:0001501~skeletal development	0.0446927	0.0670894	0.0175625	-1.27525	8	2114:4208:2260:9759:1956:302:5552:6197
GO:0006470~protein amino acid dephosphorylation	0.0377358	0.0684528	0.0239201	-1.28415	4	3815:5777:5728:5518
GO:0015674~di-, tri-valent inorganic cation transport	0.0340909	0.0696136	0.0276397	-1.28521	3	859:818:817
GO:0022607~cellular component assembly	0.0809859	0.102532	0.0167427	-1.28687	23	5829:8440:6850:857:3146:6714:5371:4088:7186:64127:1387:2969:7185:5518:1965:10392:3678:3842:7124:10772:958:7157:5621
GO:0048193~Golgi vesicle transport	0.0352941	0.0713059	0.0274517	-1.31182	3	5584:2802:3875
GO:0050817~coagulation	0.0337079	0.0682472	0.0262979	-1.31339	3	5196:5329:958
GO:0043009~chordate embryonic development	0.0340909	0.0690114	0.026507	-1.3174	3	5591:9839:2033
GO:0009792~embryonic development ending in birth or egg hatching	0.0340909	0.0689318	0.0257751	-1.35173	3	5591:9839:2033
GO:0007596~blood coagulation	0.0340909	0.0698409	0.0263873	-1.35482	3	5196:5329:958
GO:0009059~macromolecule biosynthetic process	0.0739437	0.0967289	0.0167939	-1.35675	21	6850:3454:2625:602:10148:6776:5970:5610:4790:467:7030:4067:1965:10392:10379:7099:3376:3659:7124:2617:4615
GO:0007265~Ras protein signal transduction	0.0421687	0.0687349	0.0195132	-1.36145	7	4853:2247:7410:5879:2885:22800:23636
GO:0048771~tissue remodeling	0.0315789	0.0678947	0.0258561	-1.40454	3	4208:1956:5552
GO:0030900~forebrain development	0.02	0.06954	0.0352169	-1.40671	1	546
GO:0008217~regulation of blood pressure	0.0196078	0.0678824	0.0342751	-1.40844	1	2643
GO:0007599~hemostasis	0.0322581	0.0681398	0.0252286	-1.42226	3	5196:5329:958
GO:0016311~dephosphorylation	0.034188	0.0673333	0.0232669	-1.42457	4	3815:5777:5728:5518
GO:0043062~extracellular structure organization and biogenesis	0.0273973	0.0683562	0.0286962	-1.42733	2	4791:602
GO:0050954~sensory perception of mechanical stimulus	0.0322581	0.0683011	0.0252301	-1.42857	3	2625:4771:546
GO:0007605~sensory perception of sound	0.0326087	0.0686739	0.0252264	-1.42966	3	2625:4771:546
GO:0051056~regulation of small GTPase mediated signal transduction	0.037594	0.0675564	0.0207284	-1.44548	5	4853:7410:5879:5921:23636
GO:0048598~embryonic morphogenesis	0.0319149	0.0701702	0.0263669	-1.45088	3	2260:9839:6497
GO:0016477~cell migration	0.0440529	0.0669604	0.0155516	-1.473	10	6850:5196:9839:1956:5728:4771:7410:22800:3714:7124
GO:0048469~cell maturation	0.0178571	0.0688036	0.0345116	-1.47621	1	2260
GO:0009991~response to extracellular stimulus	0.0192308	0.0709808	0.0349388	-1.48116	1	7157
GO:0006814~sodium ion transport	0.0178571	0.0673393	0.0330525	-1.49708	1	481
GO:0006352~transcription initiation	0.0178571	0.0687857	0.0333675	-1.52629	1	2969
GO:0042254~ribosome biogenesis and assembly	0.0172414	0.0682586	0.0329259	-1.54946	1	5393
GO:0007626~locomotory behavior	0.0387097	0.0683548	0.0190423	-1.55681	6	6850:5196:2247:6310:5604:5329
GO:0006333~chromatin assembly or disassembly	0.025	0.0689	0.0280091	-1.56735	2	10524:1107
GO:0006887~exocytosis	0.025	0.068325	0.0271902	-1.5934	2	6850:10971
GO:0009719~response to endogenous stimulus	0.0492958	0.0716232	0.0139805	-1.59705	14	5591:2625:10524:602:8660:3146:5371:890:546:4067:5604:23636:10912:7157
GO:0051480~cytosolic calcium ion homeostasis	0.0169492	0.0690508	0.0323554	-1.61029	1	2057
GO:0007018~microtubule-based movement	0.0175439	0.0698246	0.0323826	-1.61447	1	7278
GO:0007204~elevation of cytosolic calcium ion concentration	0.0169492	0.0677627	0.031406	-1.61796	1	2057
GO:0019953~sexual reproduction	0.0380435	0.0680489	0.0184936	-1.62248	7	3815:8204:3298:1390:3714:1459:4086
GO:0000226~microtubule cytoskeleton organization and biogenesis	0.015873	0.0683175	0.0322879	-1.62427	1	5901
GO:0007264~small GTPase mediated signal transduction	0.0492958	0.0736796	0.0146991	-1.65886	14	4853:2247:10287:7410:5879:5901:2885:5921:2057:22800:10971:23636:23647:5338
GO:0042060~wound healing	0.0285714	0.0693048	0.0244761	-1.66421	3	5196:5329:958
GO:0048015~phosphoinositide-mediated signaling	0.0235294	0.0685412	0.0269742	-1.66869	2	1956:10399
GO:0006260~DNA replication	0.0357143	0.067619	0.0190315	-1.67642	6	5245:3146:4771:5518:7157:5981
GO:0005975~carbohydrate metabolic process	0.0401786	0.0664911	0.0154743	-1.7004	9	4312:2932:8660:4316:5728:467:5467:55577:7124
GO:0030163~protein catabolic process	0.0359281	0.0675629	0.0185846	-1.7022	6	7329:4312:4316:5970:7323:9146
GO:0007266~Rho protein signal transduction	0.0232558	0.0698256	0.0273305	-1.70395	2	7410:5879
GO:0006118~electron transport	0.0340136	0.0684966	0.0199528	-1.72823	5	3604:1956:6778:8795:50507
GO:0050878~regulation of body fluid levels	0.027027	0.0674144	0.0231135	-1.74735	3	5196:5329:958
GO:0006508~proteolysis	0.0669014	0.0957535	0.0161225	-1.78956	19	29108:7329:839:4312:4316:836:8837:840:842:6868:7323:9252:5552:834:5664:4049:825:5329:5069
GO:0006512~ubiquitin cycle	0.0492958	0.0759507	0.0148569	-1.79412	14	868:4734:8554:7329:5903:7128:51588:9063:8405:867:9021:7189:7323:6613
GO:0016044~membrane organization and biogenesis	0.0387931	0.0668879	0.0153816	-1.82652	9	859:867:1956:5584:55707:5879:6642:5338:7157
GO:0006457~protein folding	0.0320513	0.0677051	0.0194658	-1.83161	5	5903:11140:3312:3298:9530
GO:0044255~cellular lipid metabolic process	0.0422535	0.0674824	0.0137211	-1.83869	12	7533:5465:859:6850:6622:7132:5728:23780:6776:5295:5467:5518
GO:0007268~synaptic transmission	0.0381356	0.0662924	0.0151169	-1.8626	9	7533:6622:29888:2625:7532:6310:4049:2643:7124
GO:0007017~microtubule-based process	0.0289855	0.0686232	0.0210938	-1.87912	4	7278:867:3838:5901
GO:0009888~tissue development	0.0386266	0.0672361	0.0152012	-1.88205	9	5465:4851:4208:1956:5970:4088:5552:5467:5664
GO:0006281~DNA repair	0.0346535	0.0666535	0.0167574	-1.90961	7	5591:10524:3146:5371:546:10912:7157
GO:0006629~lipid metabolic process	0.0528169	0.0820986	0.0152676	-1.91789	15	7533:5465:859:6850:6622:7132:8204:301:5728:23780:6776:5295:5467:5518:5338
GO:0030705~cytoskeleton-dependent intracellular transport	0.0138889	0.0678194	0.0279901	-1.92677	1	7278
GO:0006888~ER to Golgi vesicle-mediated transport	0	0.0687451	0.0353007	-1.94742	0
GO:0007411~axon guidance	0	0.0675385	0.0346426	-1.94958	0
GO:0010324~membrane invagination	0.0308642	0.0677963	0.0188611	-1.95811	5	867:55707:5879:6642:5338
GO:0030036~actin cytoskeleton organization and biogenesis	0.0340909	0.0674148	0.0168258	-1.98052	6	8440:4771:5584:5879:5921:23647
GO:0006897~endocytosis	0.0308642	0.0667778	0.0180891	-1.98537	5	867:55707:5879:6642:5338
GO:0009100~glycoprotein metabolic process	0.0128205	0.0701154	0.0287708	-1.99143	1	5664
GO:0009259~ribonucleotide metabolic process	0	0.07006	0.0349917	-2.00219	0
GO:0030029~actin filament-based process	0.0320856	0.0677861	0.0178052	-2.00506	6	8440:4771:5584:5879:5921:23647
GO:0043087~regulation of GTPase activity	0	0.0698679	0.0348224	-2.00641	0
GO:0044275~cellular carbohydrate catabolic process	0	0.0691538	0.0344117	-2.0096	0
GO:0016052~carbohydrate catabolic process	0	0.0702308	0.0346802	-2.0251	0
GO:0022613~ribonucleoprotein complex biogenesis and assembly	0.0277778	0.0678056	0.0197305	-2.02873	4	5393:1965:7124:10772
GO:0045045~secretory pathway	0.0319149	0.0678245	0.0176336	-2.03643	6	6850:6622:2802:3875:10971:2617
GO:0065004~protein-DNA complex assembly	0.0210526	0.0695158	0.0237257	-2.04264	2	3146:2969
GO:0042592~homeostatic process	0.0387324	0.0672993	0.0139776	-2.04377	11	859:8517:857:836:6776:6310:1387:2057:2033:4086:5621
GO:0009790~embryonic development	0.0352423	0.0676211	0.0154385	-2.09728	8	5591:2260:9839:4088:5921:2033:6497:4086
GO:0006974~response to DNA damage stimulus	0.036	0.066512	0.0145144	-2.10218	9	5591:10524:602:3146:5371:890:546:10912:7157
GO:0007218~neuropeptide signaling pathway	0	0.0692727	0.0329044	-2.10527	0
GO:0009101~glycoprotein biosynthetic process	0	0.0703	0.0331429	-2.12112	0
GO:0048858~cell projection morphogenesis	0.0285714	0.0674686	0.0183161	-2.12366	5	7533:5728:7410:5879:23647
GO:0043413~biopolymer glycosylation	0	0.0719643	0.0337905	-2.12972	0
GO:0007156~homophilic cell adhesion	0	0.0695424	0.0325851	-2.13418	0
GO:0006486~protein amino acid glycosylation	0	0.0702321	0.0325266	-2.15922	0
GO:0032990~cell part morphogenesis	0.0285714	0.0671714	0.0178655	-2.16059	5	7533:5728:7410:5879:23647
GO:0006817~phosphate transport	0	0.0716226	0.0330348	-2.1681	0
GO:0030030~cell projection organization and biogenesis	0.0285714	0.0679543	0.0181571	-2.16901	5	7533:5728:7410:5879:23647
GO:0055082~cellular chemical homeostasis	0.0258065	0.0674774	0.0191463	-2.17645	4	859:6310:2057:5621
GO:0022414~reproductive process	0.0325581	0.0663721	0.015305	-2.20934	7	8204:367:6776:4088:5467:28996:5069
GO:0006873~cellular ion homeostasis	0.0258065	0.0674387	0.0188276	-2.21124	4	859:6310:2057:5621
GO:0000904~cellular morphogenesis during differentiation	0.017094	0.0689658	0.0233534	-2.22117	2	7533:5584
GO:0006813~potassium ion transport	0.010989	0.0698022	0.0261015	-2.25325	1	481
GO:0043632~modification-dependent macromolecule catabolic process	0.0162602	0.0676341	0.0227745	-2.25577	2	7329:7323
GO:0019226~transmission of nerve impulse	0.037037	0.0669481	0.0132544	-2.25669	10	7533:6622:29888:2625:7532:6310:5467:4049:2643:7124
GO:0000003~reproduction	0.0457746	0.0796514	0.0148135	-2.28689	13	3815:8204:367:6776:4088:5467:3298:1390:28996:3714:5069:1459:4086
GO:0008380~RNA splicing	0.027027	0.0676324	0.0176323	-2.3029	5	7919:10212:5518:6428:10772
GO:0006874~cellular calcium ion homeostasis	0.00990099	0.0681485	0.0246603	-2.362	1	2057
GO:0006511~ubiquitin-dependent protein catabolic process	0.0165289	0.0679008	0.0217251	-2.36463	2	7329:7323
GO:0006732~coenzyme metabolic process	0	0.0677681	0.0286022	-2.36933	0
GO:0055066~di-, tri-valent inorganic cation homeostasis	0.016129	0.0685887	0.0221349	-2.37	2	2057:5621
GO:0043285~biopolymer catabolic process	0.0300429	0.066824	0.0154912	-2.37432	7	7329:4312:4316:5970:7323:9146:1676
GO:0007188~G-protein signaling, coupled to cAMP nucleotide second messenger	0	0.0695921	0.0292698	-2.37761	0
GO:0031175~neurite development	0.015748	0.0685276	0.0220987	-2.38835	2	7533:5728
GO:0006091~generation of precursor metabolites and energy	0.0318725	0.0666494	0.0145442	-2.39111	8	862:2932:3604:1956:6778:5467:8795:50507
GO:0055074~calcium ion homeostasis	0.00990099	0.0678317	0.0240468	-2.40908	1	2057
GO:0050801~ion homeostasis	0.0240964	0.0679157	0.0180963	-2.42145	4	859:6310:2057:5621
GO:0019932~second-messenger-mediated signaling	0.0291262	0.0684757	0.0162211	-2.42582	6	6850:1956:5518:4049:7124:10399
GO:0030003~cellular cation homeostasis	0.0150376	0.0680526	0.0215602	-2.45893	2	2057:5621
GO:0009165~nucleotide biosynthetic process	0	0.0697308	0.0282957	-2.46436	0
GO:0044257~cellular protein catabolic process	0.0162602	0.0690894	0.0213202	-2.4779	2	7329:7323
GO:0019941~modification-dependent protein catabolic process	0.0162602	0.0688699	0.0212037	-2.48116	2	7329:7323
GO:0006875~cellular metal ion homeostasis	0.00943396	0.069217	0.0240519	-2.48559	1	2057
GO:0051603~proteolysis involved in cellular protein catabolic process	0.0162602	0.0680569	0.020823	-2.48747	2	7329:7323
GO:0030005~cellular di-, tri-valent inorganic cation homeostasis	0.0162602	0.0688699	0.0211224	-2.49071	2	2057:5621
GO:0048812~neurite morphogenesis	0.00917431	0.0687248	0.0237943	-2.50272	1	7533
GO:0048878~chemical homeostasis	0.0255102	0.0675561	0.0167466	-2.51072	5	859:857:6310:2057:5621
GO:0019933~cAMP-mediated signaling	0	0.0681605	0.027111	-2.51413	0
GO:0015698~inorganic anion transport	0	0.0667701	0.0262657	-2.54211	0
GO:0048667~neuron morphogenesis during differentiation	0.00917431	0.0690092	0.0234152	-2.55538	1	7533
GO:0055065~metal ion homeostasis	0.00943396	0.068783	0.0231052	-2.56865	1	2057
GO:0030182~neuron differentiation	0.0215054	0.0677043	0.0179077	-2.57984	4	7533:5728:7532:5604
GO:0055080~cation homeostasis	0.0149254	0.0676119	0.0204209	-2.58003	2	2057:5621
GO:0008015~blood circulation	0.0143885	0.0671799	0.0203862	-2.58956	2	857:2643
GO:0006936~muscle contraction	0.0143885	0.0670288	0.0201983	-2.60618	2	8291:4659
GO:0003013~circulatory system process	0.0143885	0.068	0.0205431	-2.60971	2	857:2643
GO:0006397~mRNA processing	0.0246305	0.0668424	0.0161679	-2.61085	5	8405:7919:10212:6428:10772
GO:0003012~muscle system process	0.0143885	0.0677914	0.0200613	-2.66199	2	8291:4659
GO:0051186~cofactor metabolic process	0	0.0693068	0.0259689	-2.66884	0
GO:0048666~neuron development	0.0136054	0.0697891	0.0207357	-2.70951	2	7533:5728
GO:0008610~lipid biosynthetic process	0.00806452	0.0683306	0.0222131	-2.71309	1	6850
GO:0007610~behavior	0.0263158	0.0666203	0.0146309	-2.75475	7	6850:5196:2247:6310:5604:3678:5329
GO:0006820~anion transport	0	0.0689118	0.0245851	-2.80299	0
GO:0019725~cellular homeostasis	0.0194175	0.0672184	0.0168003	-2.84524	4	859:6310:2057:5621
GO:0022008~neurogenesis	0.0247934	0.0667397	0.0145632	-2.8803	6	7533:2247:5728:4771:7532:5604
GO:0007409~axonogenesis	0	0.0697843	0.0241267	-2.89241	0
GO:0007187~G-protein signaling, coupled to cyclic nucleotide second messenger	0	0.069233	0.0237056	-2.92053	0
GO:0009057~macromolecule catabolic process	0.0251799	0.0661331	0.0138943	-2.94749	7	7329:4312:4316:5970:7323:9146:1676
GO:0016192~vesicle-mediated transport	0.0457746	0.0915141	0.0154983	-2.95126	13	6850:6622:867:10313:5584:2802:55707:5879:3875:6642:9146:10971:5338
GO:0019935~cyclic-nucleotide-mediated signaling	0	0.067367	0.0227543	-2.96062	0
GO:0007010~cytoskeleton organization and biogenesis	0.0422535	0.0888768	0.0154843	-3.01101	12	7533:8440:7278:867:4771:5584:5879:3838:5901:5921:23647:5338
GO:0016071~mRNA metabolic process	0.0210084	0.0661681	0.0148689	-3.0372	5	8405:7919:10212:6428:10772
GO:0009117~nucleotide metabolic process	0	0.0690957	0.0227386	-3.03869	0
GO:0030001~metal ion transport	0.0181818	0.0672818	0.0161087	-3.04804	4	859:818:817:481
GO:0050953~sensory perception of light stimulus	0	0.0669134	0.0219454	-3.04908	0
GO:0055086~nucleobase, nucleoside and nucleotide metabolic process	0	0.0687107	0.0220748	-3.11263	0
GO:0048699~generation of neurons	0.0181818	0.0670045	0.0154702	-3.15591	4	7533:5728:7532:5604
GO:0007601~visual perception	0	0.0685197	0.0209932	-3.26389	0
GO:0015672~monovalent inorganic cation transport	0.00628931	0.0675409	0.0186631	-3.28196	1	481
GO:0009056~catabolic process	0.0387324	0.0915423	0.0150514	-3.50863	11	7533:7329:4312:4316:5970:7323:5467:9146:5338:1676:2643
GO:0006812~cation transport	0.0159363	0.0656892	0.0140973	-3.52926	4	859:818:817:481
GO:0006396~RNA processing	0.0246479	0.0728979	0.0136272	-3.54072	7	8405:7919:5393:10212:5518:6428:10772
GO:0044265~cellular macromolecule catabolic process	0.00947867	0.066564	0.0158766	-3.59557	2	7329:7323
GO:0044248~cellular catabolic process	0.0211268	0.0760141	0.0146284	-3.75211	6	7533:7329:7323:5467:1676:2643
GO:0007600~sensory perception	0.012	0.066184	0.014272	-3.79653	3	2625:4771:546
GO:0007186~G-protein coupled receptor protein signaling pathway	0.0211268	0.091588	0.0156104	-4.51375	6	5777:1956:10287:5338:2770:10399
GO:0006811~ion transport	0.0140845	0.0906796	0.015567	-4.92034	4	859:818:817:481

## Sheet: VEGF_GO
GO_BP_Term	Meet/Min	Meet/Min_shuffle_mean	Meet/Min_shuffle_std	z-score(Meet/Min)	#overlapped_gene	overlapped_gene
GO:0051236~establishment of RNA localization	0.15942	0.0460435	0.0250295	4.52973	11	9972:10657:11269:10482:7514:9883:9444:7175:23039:59343:10772
GO:0050657~nucleic acid transport	0.15942	0.0462029	0.0250756	4.51504	11	9972:10657:11269:10482:7514:9883:9444:7175:23039:59343:10772
GO:0051028~mRNA transport	0.16129	0.0468387	0.025631	4.46536	10	9972:11269:10482:7514:9883:9444:7175:23039:59343:10772
GO:0050658~RNA transport	0.15942	0.0467681	0.0253044	4.45189	11	9972:10657:11269:10482:7514:9883:9444:7175:23039:59343:10772
GO:0006403~RNA localization	0.15493	0.0468028	0.0250365	4.31877	11	9972:10657:11269:10482:7514:9883:9444:7175:23039:59343:10772
GO:0007178~transmembrane receptor protein serine/threonine kinase signaling pathway	0.15625	0.0475625	0.0257352	4.22331	10	4090:7048:659:4088:7040:57154:2022:64750:57045:4092
GO:0015931~nucleobase, nucleoside, nucleotide and nucleic acid transport	0.148649	0.048973	0.0242108	4.11699	11	9972:10657:11269:10482:7514:9883:9444:7175:23039:59343:10772
GO:0006913~nucleocytoplasmic transport	0.116279	0.0462403	0.0172517	4.05981	15	2923:10657:6418:4088:4869:11269:7040:8125:10482:7514:7175:23039:10772:3836:2316
GO:0051169~nuclear transport	0.114504	0.0467786	0.0174454	3.88211	15	2923:10657:6418:4088:4869:11269:7040:8125:10482:7514:7175:23039:10772:3836:2316
GO:0006916~anti-apoptosis	0.109589	0.0475342	0.0168895	3.67417	16	596:598:8682:664:3065:662:8837:5970:4869:308:355:6777:673:7534:57142:5621
GO:0006310~DNA recombination	0.12987	0.046974	0.0233894	3.54417	10	7520:5591:5888:472:2547:64421:7040:6117:546:3836
GO:0006886~intracellular protein transport	0.10687	0.0585992	0.0138047	3.49671	28	7533:23673:4646:8675:2923:9972:54843:4088:5111:4869:11269:7040:8775:7529:8676:7514:9883:7534:11140:9146:7175:23039:22938:6810:59343:3836:8615:2316
GO:0042981~regulation of apoptosis	0.133588	0.0790458	0.0161011	3.38746	35	596:598:7153:7533:8454:1029:2923:864:87:839:8682:664:3065:662:25:8837:637:5970:4088:4869:7040:308:5515:355:5594:6777:1495:5518:673:7534:57142:9774:1020:7159:5621
GO:0030522~intracellular receptor-mediated signaling pathway	0.14	0.04586	0.0279936	3.36291	7	7533:8204:23543:7041:1499:8289:5469
GO:0043067~regulation of programmed cell death	0.133588	0.080855	0.0159328	3.3097	35	596:598:7153:7533:8454:1029:2923:864:87:839:8682:664:3065:662:25:8837:637:5970:4088:4869:7040:308:5515:355:5594:6777:1495:5518:673:7534:57142:9774:1020:7159:5621
GO:0043065~positive regulation of apoptosis	0.0888889	0.0451244	0.01324	3.30547	20	7153:8454:1029:2923:864:839:664:662:25:8837:637:4088:7040:5515:355:5594:5518:9774:1020:7159
GO:0043068~positive regulation of programmed cell death	0.0881057	0.0457093	0.0130559	3.24731	20	7153:8454:1029:2923:864:839:664:662:25:8837:637:4088:7040:5515:355:5594:5518:9774:1020:7159
GO:0043066~negative regulation of apoptosis	0.0909091	0.0461162	0.0139722	3.20586	18	596:598:7533:8682:664:3065:662:8837:5970:4869:308:355:6777:1495:673:7534:57142:5621
GO:0043069~negative regulation of programmed cell death	0.09	0.046385	0.013822	3.15548	18	596:598:7533:8682:664:3065:662:8837:5970:4869:308:355:6777:1495:673:7534:57142:5621
GO:0051093~negative regulation of developmental process	0.126761	0.0482817	0.0254383	3.08506	9	7533:8646:7040:1499:5594:6777:1495:57142:57045
GO:0007167~enzyme linked receptor protein signaling pathway	0.0823529	0.045851	0.0120684	3.0246	21	780:5829:5792:3791:4090:7048:6464:659:4088:7040:3159:57154:5747:2022:2885:5170:7204:64750:1969:57045:4092
GO:0012502~induction of programmed cell death	0.0909091	0.0465027	0.0150395	2.95266	17	8454:1029:864:839:664:662:25:8837:637:4088:7040:5515:355:5594:5518:9774:7159
GO:0006917~induction of apoptosis	0.0913978	0.0463118	0.015291	2.94853	17	8454:1029:864:839:664:662:25:8837:637:4088:7040:5515:355:5594:5518:9774:7159
GO:0045893~positive regulation of transcription, DNA-dependent	0.083682	0.0463891	0.0127218	2.93142	20	5465:7158:4646:8204:4090:7068:80155:2547:5970:7041:4088:7040:1499:3159:6777:8289:5469:2033:351:4656
GO:0031324~negative regulation of cellular metabolic process	0.0954198	0.0572481	0.0134281	2.84269	25	3660:1029:4152:9611:8204:23543:10657:7341:7068:6935:6418:6774:4088:8328:7040:1499:5515:6597:5467:5518:5926:64750:22938:9774:10772
GO:0007398~ectoderm development	0.0990099	0.0457228	0.0189514	2.81178	10	596:5465:1029:5970:1499:7020:57154:5467:2319:1290
GO:0045934~negative regulation of nucleobase, nucleoside, nucleotide and nucleic acid metabolic process	0.0839695	0.0491336	0.0123957	2.81031	22	3660:4152:9611:8204:23543:10657:7341:7068:6935:6418:6774:4088:8328:7040:1499:6597:5467:5926:64750:22938:9774:10772
GO:0045941~positive regulation of transcription	0.0839695	0.0509695	0.012158	2.71425	22	7533:5465:7158:4646:8204:4090:7068:80155:2547:5970:7041:4088:7040:1499:3159:1387:6777:8289:5469:2033:351:4656
GO:0045935~positive regulation of nucleobase, nucleoside, nucleotide and nucleic acid metabolic process	0.0877863	0.0521756	0.0133562	2.66622	23	7533:5465:7158:4646:5888:8204:4090:7068:80155:2547:5970:7041:4088:7040:1499:3159:1387:6777:8289:5469:2033:351:4656
GO:0016481~negative regulation of transcription	0.078125	0.0457617	0.012192	2.65448	20	3660:4152:9611:8204:23543:10657:7341:7068:6935:6774:4088:8328:7040:1499:6597:5467:5926:64750:22938:9774
GO:0009892~negative regulation of metabolic process	0.103053	0.0650382	0.0143425	2.65054	27	3660:1029:4152:9611:8204:23543:10657:7341:7068:6935:6418:5970:6774:4088:8328:7040:1499:5515:6597:5467:5518:5926:64750:22938:9774:4131:10772
GO:0065002~intracellular protein transport across a membrane	0.117647	0.0470196	0.0277546	2.54471	6	9972:11269:9883:7175:23039:59343
GO:0030900~forebrain development	0.12	0.04622	0.0291918	2.52742	6	2534:8646:1499:546:6597:57045
GO:0050793~regulation of developmental process	0.0761905	0.045719	0.0132596	2.29806	16	7533:11135:2534:7068:8646:1739:7040:1499:5515:5594:6777:1495:5467:5518:57142:57045
GO:0016055~Wnt receptor signaling pathway	0.0947368	0.0462842	0.0211876	2.28684	9	1457:29117:1453:1857:7041:1499:5515:5518:59343
GO:0051170~nuclear import	0.0987654	0.0464321	0.0230284	2.27255	8	2923:4088:7040:7514:7175:23039:3836:2316
GO:0006606~protein import into nucleus	0.101266	0.0473797	0.0239121	2.25351	8	2923:4088:7040:7514:7175:23039:3836:2316
GO:0016568~chromatin modification	0.083871	0.0465806	0.0167049	2.23229	13	23028:9611:1108:664:3065:6418:8328:3159:1387:6597:79718:8289:2033
GO:0009888~tissue development	0.0729614	0.0458283	0.0128636	2.10929	17	596:5465:1029:7068:8646:5970:4088:7040:1499:7020:57154:5515:5467:57045:2319:649:1290
GO:0006261~DNA-dependent DNA replication	0.0941176	0.0467882	0.0225691	2.09709	8	5888:25:7150:5111:3159:6117:5515:5518
GO:0006281~DNA repair	0.0742574	0.0458911	0.0138197	2.0526	15	7153:7520:7158:5591:5888:1453:7341:472:2547:25:64421:5111:6117:546:5985
GO:0031325~positive regulation of cellular metabolic process	0.0916031	0.0634427	0.0138673	2.0307	24	7533:5465:7158:4646:5888:8204:4090:7068:80155:2547:10148:5970:7041:4088:7040:1499:3159:1387:6777:8289:5469:2033:351:4656
GO:0007160~cell-matrix adhesion	0.0945946	0.0473243	0.0235268	2.00921	7	5829:3655:1029:961:87:1020:8751
GO:0008632~apoptotic program	0.0933333	0.0464267	0.0234635	1.99913	7	596:598:7153:1029:664:637:4088
GO:0006260~DNA replication	0.077381	0.0467976	0.0153516	1.99219	13	7153:5888:7083:6418:25:7150:5111:3159:6117:5515:5518:5985:57804
GO:0006357~regulation of transcription from RNA polymerase II promoter	0.0992366	0.0705878	0.0146172	1.95994	26	5465:3660:4646:29117:1108:8204:54014:4090:7068:6935:25:7528:6774:4088:8328:1499:7020:6777:6597:5467:5469:2033:351:22938:4656:1398
GO:0006325~establishment and/or maintenance of chromatin architecture	0.0735294	0.0459902	0.014172	1.94321	15	23028:9611:1108:664:3065:6418:8328:3159:1387:6597:79718:5926:8289:2033:2146
GO:0016044~membrane organization and biogenesis	0.0689655	0.0454957	0.0120881	1.94157	16	596:598:6453:4646:5867:664:662:7040:8775:9341:5359:8676:351:8773:8615:274
GO:0031589~cell-substrate adhesion	0.0897436	0.0457821	0.022769	1.93076	7	5829:3655:1029:961:87:1020:8751
GO:0009893~positive regulation of metabolic process	0.0954198	0.0677863	0.0143262	1.92889	25	7533:5465:7158:4646:5888:8204:4090:7068:80155:2547:10148:5970:7041:4088:7040:1499:3159:1387:6777:8289:5469:3326:2033:351:4656
GO:0006323~DNA packaging	0.0721154	0.0455673	0.0142346	1.86504	15	23028:9611:1108:664:3065:6418:8328:3159:1387:6597:79718:5926:8289:2033:2146
GO:0045944~positive regulation of transcription from RNA polymerase II promoter	0.0764331	0.0463885	0.0166408	1.80547	12	5465:4646:8204:4090:7068:4088:1499:6777:5469:2033:351:4656
GO:0006461~protein complex assembly	0.0691057	0.0463984	0.0127816	1.77656	17	5829:5888:1605:4088:3159:9341:5747:1387:355:1495:5518:7514:998:7094:23039:7082:5621
GO:0017038~protein import	0.0842105	0.0468316	0.0211299	1.769	8	2923:4088:7040:7514:7175:23039:3836:2316
GO:0009966~regulation of signal transduction	0.0954198	0.070271	0.0144315	1.74264	25	5900:4215:6453:3572:8737:50807:6464:8837:8826:5970:4088:2280:7040:57154:5515:2022:1495:5518:2904:7204:9146:64750:57045:59343:2316
GO:0006974~response to DNA damage stimulus	0.068	0.046668	0.0124372	1.71517	17	7153:7520:7158:4646:5591:5888:1453:7341:472:2547:25:64421:5111:6117:5594:546:5985
GO:0022607~cellular component assembly	0.103053	0.0766756	0.0156767	1.68261	27	1981:5829:3655:5888:9169:1605:6418:4088:4869:3159:9341:5747:1387:6426:355:2969:6597:1495:5518:7514:998:5469:7094:23039:7082:10772:5621
GO:0045926~negative regulation of growth	0.0980392	0.048902	0.0295567	1.66247	5	1029:4088:7040:5515:5518
GO:0007565~female pregnancy	0.0980392	0.0488431	0.0299445	1.64291	5	596:2896:6777:5467:53405
GO:0018193~peptidyl-amino acid modification	0.0816327	0.0471327	0.0211057	1.63463	8	2534:80155:3716:25:1387:5515:5518:2033
GO:0048193~Golgi vesicle transport	0.0823529	0.0458941	0.022374	1.62952	7	8675:10066:662:5861:8775:8773:8615
GO:0045595~regulation of cell differentiation	0.0740741	0.0466148	0.0170957	1.60621	10	7533:7068:8646:1499:5515:5594:6777:5467:5518:57045
GO:0006605~protein targeting	0.0702703	0.0465568	0.0149123	1.5902	13	2923:4088:7040:7529:7514:9883:7534:11140:7175:23039:22938:3836:2316
GO:0051348~negative regulation of transferase activity	0.0925926	0.0465741	0.0289992	1.58689	5	7533:1029:2873:5515:5518
GO:0033673~negative regulation of kinase activity	0.0925926	0.0482963	0.028477	1.55551	5	7533:1029:2873:5515:5518
GO:0065003~macromolecular complex assembly	0.0954198	0.0722824	0.0149721	1.54537	25	1981:5829:5888:9169:1605:6418:4088:4869:3159:9341:5747:1387:6426:355:2969:1495:5518:7514:998:5469:7094:23039:7082:10772:5621
GO:0007243~protein kinase cascade	0.0801527	0.058855	0.0138233	1.54071	21	4215:2534:8737:11183:6196:6464:8837:2873:5970:6774:2280:1432:5515:5594:2885:6777:5467:5518:2904:9146:2316
GO:0006469~negative regulation of protein kinase activity	0.0925926	0.0478148	0.0292086	1.53303	5	7533:1029:2873:5515:5518
GO:0042127~regulation of cell proliferation	0.0954198	0.0728511	0.0148328	1.52154	25	596:8454:823:1029:3572:826:864:23543:961:1488:7048:6464:10148:2896:7041:659:4088:4869:7040:1499:6777:1495:9146:1487:57804
GO:0018108~peptidyl-tyrosine phosphorylation	0.0909091	0.0478727	0.0286258	1.50341	5	2534:3716:25:5515:5518
GO:0007420~brain development	0.075	0.0468833	0.0188031	1.49532	9	5591:2534:8646:1499:8775:546:6597:5469:57045
GO:0003002~regionalization	0.0795455	0.0475227	0.0214603	1.49219	7	5591:23451:8646:7528:1499:2033:23770
GO:0008544~epidermis development	0.0769231	0.0464835	0.0207301	1.46837	7	596:5465:1029:5970:5467:2319:1290
GO:0018212~peptidyl-tyrosine modification	0.0892857	0.0469643	0.0290789	1.4554	5	2534:3716:25:5515:5518
GO:0051049~regulation of transport	0.0761905	0.0470571	0.0201356	1.44686	8	10657:8682:5867:4088:7040:5865:2316:274
GO:0007005~mitochondrion organization and biogenesis	0.0877193	0.0471053	0.028637	1.41823	5	596:598:1029:664:637
GO:0030155~regulation of cell adhesion	0.0877193	0.0474737	0.0284957	1.41234	5	1029:961:5515:6777:5518
GO:0000377~RNA splicing, via transesterification reactions with bulged adenosine as nucleophile	0.0847458	0.0468644	0.0270248	1.40172	5	23451:9169:6426:22938:10772
GO:0000375~RNA splicing, via transesterification reactions	0.0847458	0.0461017	0.0278105	1.38955	5	23451:9169:6426:22938:10772
GO:0000122~negative regulation of transcription from RNA polymerase II promoter	0.072	0.047344	0.0180424	1.36656	9	3660:8204:6935:6774:4088:8328:1499:6597:5467
GO:0000398~nuclear mRNA splicing, via spliceosome	0.0847458	0.0465593	0.0279723	1.36515	5	23451:9169:6426:22938:10772
GO:0051704~multi-organism process	0.0657277	0.0465728	0.0142578	1.34347	14	596:664:11060:2896:5970:4088:7040:5359:5594:6777:5467:7514:351:53405
GO:0016192~vesicle-mediated transport	0.0877863	0.0694466	0.0138672	1.32252	23	23673:6453:4646:8675:5873:10066:6812:54843:5867:662:5861:7040:1499:8775:9341:8676:5865:9146:351:6810:8773:8615:274
GO:0008380~RNA splicing	0.0648649	0.0456919	0.0147154	1.30292	12	23451:9169:4904:5515:6426:5518:6428:9444:6429:3190:22938:10772
GO:0006397~mRNA processing	0.0640394	0.0459261	0.0140621	1.28809	13	10657:23451:9169:11052:4904:6426:6428:9444:6429:3190:22938:11051:10772
GO:0031214~biomineral formation	0.0759494	0.0467342	0.0229335	1.27391	6	7068:8646:7040:1499:57045:649
GO:0007088~regulation of mitosis	0.0806452	0.0466935	0.0268477	1.2646	5	7533:472:6464:1739:7040
GO:0045596~negative regulation of cell differentiation	0.0806452	0.0474839	0.0264809	1.25227	5	8646:1499:5594:6777:57045
GO:0045045~secretory pathway	0.0638298	0.0457926	0.0144162	1.25118	12	8675:10066:6812:662:5861:8775:9341:5865:2904:22938:8773:8615
GO:0043123~positive regulation of I-kappaB kinase/NF-kappaB cascade	0.0789474	0.0480263	0.02483	1.24531	6	4215:8737:8837:5970:2280:2316
GO:0001503~ossification	0.0759494	0.0470253	0.0232483	1.24414	6	7068:8646:7040:1499:57045:649
GO:0006333~chromatin assembly or disassembly	0.075	0.0463125	0.0231956	1.23677	6	1108:6418:3159:6597:5926:8289
GO:0051276~chromosome organization and biogenesis	0.0610687	0.0462939	0.0123506	1.19628	16	7153:23028:9611:1108:664:3065:6418:8328:3159:1387:6597:79718:5926:8289:2033:2146
GO:0043122~regulation of I-kappaB kinase/NF-kappaB cascade	0.0722892	0.0461807	0.0220138	1.186	6	4215:8737:8837:5970:2280:2316
GO:0009719~response to endogenous stimulus	0.0687023	0.0539656	0.0129497	1.13799	18	596:7153:7520:7158:4646:5591:5888:1453:7341:472:2547:25:64421:5111:6117:5594:546:5985
GO:0045786~negative regulation of progression through cell cycle	0.0635838	0.0467283	0.0156905	1.07425	11	8454:1029:864:5906:10657:472:1739:7040:4330:7159:274
GO:0009314~response to radiation	0.0697674	0.046907	0.0213657	1.06996	6	596:472:7222:5970:6310:9094
GO:0006396~RNA processing	0.0687023	0.0546908	0.0131525	1.06531	18	1029:10657:23451:9169:81890:11030:11052:4904:5515:6426:5518:6428:9444:6429:3190:22938:11051:10772
GO:0014706~striated muscle development	0.0705882	0.0470706	0.0221556	1.06148	6	4088:7040:2033:351:1020:4656
GO:0006888~ER to Golgi vesicle-mediated transport	0.0784314	0.0469608	0.0297062	1.0594	4	662:5861:8775:8615
GO:0007507~heart development	0.0673077	0.0459423	0.0202726	1.0539	7	5591:1857:1499:2022:5469:2033:10611
GO:0046849~bone remodeling	0.0705882	0.0475176	0.0220568	1.04596	6	7068:8646:7040:1499:57045:649
GO:0007229~integrin-mediated signaling pathway	0.0769231	0.0469423	0.0288896	1.03777	4	3655:961:5747:8751
GO:0022414~reproductive process	0.0604651	0.0463721	0.0136206	1.03469	13	596:7153:8204:1488:367:11060:2896:4088:7040:6777:5467:1487:53405
GO:0051251~positive regulation of lymphocyte activation	0.0784314	0.0478627	0.0296773	1.03003	4	961:10148:7040:6777
GO:0009615~response to virus	0.0694444	0.0449583	0.0238864	1.02511	5	596:664:5970:5359:7514
GO:0007389~pattern specification process	0.0650407	0.0469431	0.0176774	1.02377	8	5591:4090:23451:8646:7528:1499:2033:23770
GO:0048646~anatomical structure formation	0.0629371	0.0462308	0.017257	0.96809	9	3791:8646:80155:4088:821:1499:2022:6461:57045
GO:0051046~regulation of secretion	0.0740741	0.0460926	0.028988	0.965278	4	4646:7040:5467:2904
GO:0045892~negative regulation of transcription, DNA-dependent	0.0611111	0.0470056	0.0152429	0.925386	11	3660:9611:8204:6935:6774:4088:8328:1499:6597:5467:5926
GO:0032989~cellular structure morphogenesis	0.0763359	0.0640191	0.0136747	0.900697	20	7533:3655:1029:4646:11135:2534:367:6464:1385:4088:1739:7040:1499:5515:1495:5518:998:57142:1020:4131
GO:0009952~anterior/posterior pattern formation	0.0714286	0.0469643	0.0272075	0.899174	4	5591:23451:7528:2033
GO:0000902~cell morphogenesis	0.0763359	0.0636794	0.0143728	0.880585	20	7533:3655:1029:4646:11135:2534:367:6464:1385:4088:1739:7040:1499:5515:1495:5518:998:57142:1020:4131
GO:0000165~MAPKKK cascade	0.0616438	0.0468425	0.0171689	0.862102	9	4215:11183:6464:2873:5515:5594:2885:5518:2904
GO:0043086~negative regulation of catalytic activity	0.0666667	0.0471867	0.0238054	0.818302	5	7533:1029:2873:5515:5518
GO:0008284~positive regulation of cell proliferation	0.0576923	0.0460048	0.0143025	0.817168	12	596:823:3572:826:961:7048:6464:10148:2896:7040:6777:57804
GO:0009790~embryonic development	0.0572687	0.0467313	0.012999	0.810636	13	5591:4090:6935:8646:7150:2896:4088:1499:6597:5469:2033:1020:57045
GO:0000074~regulation of progression through cell cycle	0.0877863	0.0762977	0.0145612	0.788985	23	596:7533:8454:1029:864:5906:10657:472:5128:6464:25:5595:659:1739:5111:7040:5515:6777:5518:11140:4330:7159:274
GO:0000075~cell cycle checkpoint	0.0677966	0.0464746	0.0271186	0.786251	4	1029:472:1739:7040
GO:0032940~secretion by cell	0.0562771	0.0459048	0.0132276	0.784141	13	8675:10066:6812:662:5861:821:8775:9341:5865:2904:22938:8773:8615
GO:0040008~regulation of growth	0.0588235	0.0459804	0.0165039	0.778186	9	1029:6464:4088:1739:7040:5515:6777:5518:351
GO:0009967~positive regulation of signal transduction	0.0615385	0.0475462	0.017987	0.777911	8	4215:8737:8837:5970:2280:1495:57045:2316
GO:0048771~tissue remodeling	0.0631579	0.0472	0.0207495	0.769075	6	7068:8646:7040:1499:57045:649
GO:0051726~regulation of cell cycle	0.0877863	0.0766069	0.0155191	0.720361	23	596:7533:8454:1029:864:5906:10657:472:5128:6464:25:5595:659:1739:5111:7040:5515:6777:5518:11140:4330:7159:274
GO:0007417~central nervous system development	0.0555556	0.0454697	0.0140788	0.716385	11	5591:2534:6935:8646:1499:8775:546:6597:5469:6197:57045
GO:0016071~mRNA metabolic process	0.0546218	0.0458782	0.0124835	0.700421	13	10657:23451:9169:11052:4904:6426:6428:9444:6429:3190:22938:11051:10772
GO:0051248~negative regulation of protein metabolic process	0.0595238	0.0459524	0.0207479	0.654111	5	6418:5970:5515:5518:4131
GO:0008361~regulation of cell size	0.0567376	0.0460922	0.0165652	0.642636	8	1029:367:6464:1385:4088:7040:5515:5518
GO:0046903~secretion	0.0610687	0.0528664	0.0128167	0.639967	16	4646:8675:10066:6812:662:5861:821:7040:8775:9341:5467:5865:2904:22938:8773:8615
GO:0022008~neurogenesis	0.053719	0.0456198	0.0127014	0.637661	13	7533:4646:2534:1385:7040:8775:6597:1495:351:57142:1020:1969:4131
GO:0043405~regulation of MAP kinase activity	0.0595238	0.046131	0.0214835	0.623402	5	11183:6464:2873:5515:5518
GO:0051094~positive regulation of developmental process	0.0625	0.0464688	0.0257222	0.623247	4	7068:1739:1499:5467
GO:0048699~generation of neurons	0.0545455	0.0463909	0.0136474	0.597516	12	7533:4646:2534:1385:7040:8775:1495:351:57142:1020:1969:4131
GO:0002009~morphogenesis of an epithelium	0.0625	0.0471406	0.0257667	0.596094	4	50848:1605:1499:6777
GO:0009891~positive regulation of biosynthetic process	0.0625	0.0477812	0.0257284	0.572082	4	10148:5970:6777:3326
GO:0051707~response to other organism	0.0583333	0.0473	0.0192865	0.572074	7	596:664:5970:7040:5359:5594:7514
GO:0007264~small GTPase mediated signal transduction	0.0610687	0.0543321	0.012952	0.520124	16	5900:6453:6016:5873:11135:5906:5867:50807:8826:28954:5861:2885:5865:998:5175:7204
GO:0051329~interphase of mitotic cell cycle	0.0581395	0.0463023	0.022962	0.515512	5	8454:1029:10657:25:8328
GO:0022618~protein-RNA complex assembly	0.0574713	0.0463563	0.0216063	0.514431	5	1981:9169:4869:6426:10772
GO:0006928~cell motility	0.0648855	0.0582519	0.0132324	0.501313	17	5829:7431:3655:3791:2534:87:800:50848:6774:1432:7040:5175:7408:7094:1020:1398:2316
GO:0007519~skeletal muscle development	0.0615385	0.0482923	0.0265252	0.49938	4	2033:351:1020:4656
GO:0006869~lipid transport	0.06	0.0455	0.0293907	0.493353	3	5465:23673:5467
GO:0040007~growth	0.0528846	0.0461875	0.0135782	0.493224	11	1029:367:6464:4088:1739:7040:5515:6777:6597:5518:351
GO:0009792~embryonic development ending in birth or egg hatching	0.0568182	0.0461591	0.0220932	0.482459	5	5591:2896:6597:5469:2033
GO:0030029~actin filament-based process	0.0534759	0.0461711	0.0153284	0.476556	10	4646:87:23136:25:6624:1739:5170:998:1398:2316
GO:0051674~localization of cell	0.0648855	0.0586718	0.0135096	0.45995	17	5829:7431:3655:3791:2534:87:800:50848:6774:1432:7040:5175:7408:7094:1020:1398:2316
GO:0045165~cell fate commitment	0.0588235	0.0473529	0.0253376	0.452711	4	3791:1499:6597:23770
GO:0007423~sensory organ development	0.0555556	0.0448056	0.0243511	0.441458	4	7528:1499:23770:57045
GO:0009416~response to light stimulus	0.0597015	0.0483134	0.0260399	0.437332	4	7222:5970:6310:9094
GO:0006470~protein amino acid dephosphorylation	0.0566038	0.0475566	0.0207336	0.436353	6	5792:5782:5515:5518:5784:5499
GO:0043009~chordate embryonic development	0.0568182	0.0478636	0.0216109	0.414354	5	5591:2896:6597:5469:2033
GO:0001558~regulation of cell growth	0.0526316	0.0456228	0.0186723	0.375356	6	1029:6464:4088:7040:5515:5518
GO:0048858~cell projection morphogenesis	0.0514286	0.0457657	0.0152219	0.37202	9	7533:3655:4646:11135:1385:998:57142:1020:4131
GO:0030036~actin cytoskeleton organization and biogenesis	0.0511364	0.0455795	0.0151297	0.36728	9	87:23136:25:6624:1739:5170:998:1398:2316
GO:0051325~interphase	0.0549451	0.0472637	0.0223554	0.3436	5	8454:1029:10657:25:8328
GO:0009887~organ morphogenesis	0.0610687	0.0564389	0.0135064	0.342785	16	8454:3655:3791:7068:80155:7528:5970:821:7040:1499:2022:5594:6461:673:5469:2033
GO:0032990~cell part morphogenesis	0.0514286	0.0462171	0.0155337	0.335493	9	7533:3655:4646:11135:1385:998:57142:1020:4131
GO:0030030~cell projection organization and biogenesis	0.0514286	0.0464057	0.0158049	0.317803	9	7533:3655:4646:11135:1385:998:57142:1020:4131
GO:0009968~negative regulation of signal transduction	0.0531915	0.0470426	0.0209977	0.292839	5	57154:5515:5518:9146:57045
GO:0007169~transmembrane receptor protein tyrosine kinase signaling pathway	0.0505618	0.0461517	0.0150976	0.292106	9	780:5829:3791:6464:3159:5747:2885:5170:1969
GO:0043062~extracellular structure organization and biogenesis	0.0547945	0.047726	0.0246232	0.287067	4	4646:1499:351:1290
GO:0016311~dephosphorylation	0.0512821	0.0460171	0.0184845	0.284831	6	5792:5782:5515:5518:5784:5499
GO:0007249~I-kappaB kinase/NF-kappaB cascade	0.0526316	0.0473421	0.0194537	0.2719	6	4215:8737:8837:5970:2280:2316
GO:0001525~angiogenesis	0.0517241	0.0467672	0.018842	0.263077	6	3791:80155:821:1499:2022:6461
GO:0016049~cell growth	0.0510949	0.0466788	0.0168932	0.26141	7	1029:367:6464:4088:7040:5515:5518
GO:0051249~regulation of lymphocyte activation	0.0526316	0.0477237	0.0239936	0.20455	4	961:10148:7040:6777
GO:0007517~muscle development	0.05	0.0465143	0.0171095	0.20373	7	7402:4088:7040:2033:351:1020:4656
GO:0008285~negative regulation of cell proliferation	0.0492611	0.0463251	0.0146494	0.200415	10	8454:1029:864:1488:7041:4869:7040:1495:9146:1487
GO:0050865~regulation of cell activation	0.05	0.045475	0.0227083	0.199267	4	961:10148:7040:6777
GO:0051128~regulation of cellular component organization and biogenesis	0.0506329	0.0463671	0.022759	0.187435	4	11135:6418:998:4131
GO:0009628~response to abiotic stimulus	0.05	0.0467214	0.0175725	0.186573	7	596:472:7222:5970:6310:5170:9094
GO:0006887~exocytosis	0.05	0.04605	0.0229112	0.172405	4	6812:9341:5865:8615
GO:0031328~positive regulation of cellular biosynthetic process	0.0545455	0.0498909	0.027877	0.166967	3	10148:5970:6777
GO:0042035~regulation of cytokine biosynthetic process	0.0508475	0.0464237	0.0265693	0.166498	3	10148:5970:6777
GO:0016042~lipid catabolic process	0.0526316	0.0482281	0.0281609	0.15637	3	7533:2896:5467
GO:0030182~neuron differentiation	0.0483871	0.0466344	0.0142658	0.122859	9	7533:4646:1385:8775:351:57142:1020:1969:4131
GO:0050863~regulation of T cell activation	0.0508475	0.0480169	0.0277355	0.102054	3	961:10148:6777
GO:0042110~T cell activation	0.0485437	0.0467087	0.0194303	0.0944376	5	961:10148:4088:7040:6777
GO:0051270~regulation of cell motility	0.05	0.04745	0.0272145	0.0937002	3	87:5175:1020
GO:0044271~nitrogen compound biosynthetic process	0.05	0.0480833	0.0269072	0.0712326	3	1488:3326:1487
GO:0040011~locomotion	0.047619	0.0460952	0.0255421	0.0596587	3	87:5175:1020
GO:0048666~neuron development	0.047619	0.0467143	0.0162284	0.0557516	7	7533:4646:1385:351:57142:1020:4131
GO:0031175~neurite development	0.0472441	0.0462913	0.0179996	0.052932	6	7533:4646:1385:57142:1020:4131
GO:0042060~wound healing	0.047619	0.0466952	0.0188983	0.0488832	5	5873:7040:308:5359:5175
GO:0030099~myeloid cell differentiation	0.0481928	0.0472651	0.0226063	0.0410377	4	4090:1499:6777:998
GO:0042113~B cell activation	0.047619	0.0468413	0.025865	0.0300707	3	7040:6777:6461
GO:0007266~Rho protein signal transduction	0.0465116	0.0461163	0.021916	0.0180392	4	6453:11135:5175:7204
GO:0032943~mononuclear cell proliferation	0.0483871	0.0480806	0.0265485	0.0115431	3	10148:6777:6461
GO:0046651~lymphocyte proliferation	0.0483871	0.0482742	0.026833	0.00420763	3	10148:6777:6461
GO:0006873~cellular ion homeostasis	0.0451613	0.0453161	0.0161467	-0.00958951	7	596:598:664:7040:6310:351:5621
GO:0040012~regulation of locomotion	0.047619	0.0482222	0.0273067	-0.0220889	3	87:5175:1020
GO:0003001~generation of a signal involved in cell-cell signaling	0.0461538	0.0472308	0.0256969	-0.0419087	3	7040:5467:2904
GO:0001501~skeletal development	0.0446927	0.045933	0.0149736	-0.0828272	8	7068:8646:659:7040:1499:6197:57045:649
GO:0048514~blood vessel morphogenesis	0.0444444	0.046	0.0169549	-0.0917465	6	3791:80155:821:1499:2022:6461
GO:0055082~cellular chemical homeostasis	0.0451613	0.0467677	0.0164858	-0.0974447	7	596:598:664:7040:6310:351:5621
GO:0007010~cytoskeleton organization and biogenesis	0.0648855	0.0664427	0.014625	-0.106479	17	7533:7431:4646:87:23136:25:6624:1739:3799:3895:5170:998:7094:8773:4131:1398:2316
GO:0007050~cell cycle arrest	0.0434783	0.0465797	0.0240814	-0.12879	3	8454:1029:10657
GO:0051246~regulation of protein metabolic process	0.044	0.045688	0.0123207	-0.137006	11	1981:6418:10148:5970:5515:6777:5518:998:9444:9146:4131
GO:0042107~cytokine metabolic process	0.0434783	0.0473478	0.0260747	-0.148403	3	10148:5970:6777
GO:0042089~cytokine biosynthetic process	0.0441176	0.0478235	0.0246046	-0.150618	3	10148:5970:6777
GO:0050954~sensory perception of mechanical stimulus	0.0430108	0.0463118	0.021078	-0.156612	4	4646:7068:6907:546
GO:0065009~regulation of a molecular function	0.0725191	0.0750076	0.0151545	-0.164212	19	596:7533:1029:7341:50807:11183:6464:25:2873:5970:4088:4869:7040:5515:5518:998:11140:2033:2316
GO:0007548~sex differentiation	0.0428571	0.0472143	0.0250838	-0.173704	3	8204:367:6777
GO:0007605~sensory perception of sound	0.0434783	0.0478152	0.0214814	-0.201894	4	4646:7068:6907:546
GO:0051338~regulation of transferase activity	0.0434783	0.0463285	0.0140382	-0.203034	9	7533:1029:11183:6464:2873:5515:5518:998:11140
GO:0000904~cellular morphogenesis during differentiation	0.042735	0.0467692	0.0184977	-0.218091	5	7533:1385:1499:57142:1020
GO:0042325~regulation of phosphorylation	0.0422535	0.0478169	0.0254077	-0.218964	3	1029:5515:5518
GO:0043549~regulation of kinase activity	0.0434783	0.0466087	0.0138929	-0.225327	9	7533:1029:11183:6464:2873:5515:5518:998:11140
GO:0009607~response to biotic stimulus	0.0427807	0.046139	0.0147532	-0.227631	8	596:664:5970:7040:5359:5594:7514:3326
GO:0003006~reproductive developmental process	0.0405405	0.0466757	0.0238121	-0.257647	3	8204:367:6777
GO:0051259~protein oligomerization	0.04	0.04772	0.0294562	-0.262084	2	5888:5621
GO:0006521~regulation of amino acid metabolic process	0.0384615	0.0459808	0.0282783	-0.265901	2	5515:5518
GO:0030705~cytoskeleton-dependent intracellular transport	0.0416667	0.0484028	0.0243545	-0.276586	3	4646:3799:3895
GO:0019220~regulation of phosphate metabolic process	0.04	0.0469333	0.0244948	-0.283053	3	1029:5515:5518
GO:0022613~ribonucleoprotein complex biogenesis and assembly	0.0416667	0.0464236	0.0167267	-0.284392	6	1981:1029:9169:4869:6426:10772
GO:0008406~gonad development	0.0392157	0.0474706	0.0289502	-0.285141	2	8204:6777
GO:0007265~Ras protein signal transduction	0.0421687	0.0469578	0.0158972	-0.301259	7	6453:11135:50807:8826:2885:5175:7204
GO:0051174~regulation of phosphorus metabolic process	0.04	0.0472133	0.0236924	-0.304458	3	1029:5515:5518
GO:0033238~regulation of amine metabolic process	0.0384615	0.0470769	0.0279171	-0.308606	2	5515:5518
GO:0043281~regulation of caspase activity	0.0384615	0.0473077	0.0285018	-0.310372	2	1029:4088
GO:0051606~detection of stimulus	0.0384615	0.0472885	0.0282009	-0.313001	2	7222:9094
GO:0030163~protein catabolic process	0.0419162	0.0467006	0.0152278	-0.314191	7	6500:5702:5970:57154:9146:64750:10425
GO:0050801~ion homeostasis	0.0421687	0.0469398	0.0151336	-0.315264	7	596:598:664:7040:6310:351:5621
GO:0030334~regulation of cell migration	0.0392157	0.0485098	0.029409	-0.31603	2	5175:1020
GO:0042592~homeostatic process	0.0458015	0.0498282	0.0124504	-0.323422	12	596:598:2923:664:7040:1499:6310:1387:6777:2033:351:5621
GO:0048608~reproductive structure development	0.0392157	0.0486667	0.0284671	-0.331997	2	8204:6777
GO:0006725~aromatic compound metabolic process	0.037037	0.0467778	0.0280457	-0.347316	2	790:5594
GO:0002521~leukocyte differentiation	0.038835	0.0460485	0.0206718	-0.348958	4	7040:1499:6777:998
GO:0001932~regulation of protein amino acid phosphorylation	0.0384615	0.0487308	0.0283092	-0.362753	2	5515:5518
GO:0046578~regulation of Ras protein signal transduction	0.038835	0.0462233	0.0200012	-0.369395	4	6453:50807:8826:7204
GO:0051247~positive regulation of protein metabolic process	0.0375	0.0464125	0.02311	-0.385656	3	10148:5970:6777
GO:0022403~cell cycle phase	0.0458015	0.0508244	0.0127101	-0.395189	12	7533:8454:1029:5888:10657:472:6464:25:8328:1739:7040:6117
GO:0030097~hemopoiesis	0.0409357	0.0469474	0.0151979	-0.395561	7	3791:4090:7040:1499:6777:998:57045
GO:0006352~transcription initiation	0.0357143	0.04675	0.0273069	-0.404136	2	2969:5469
GO:0042254~ribosome biogenesis and assembly	0.0344828	0.0459828	0.0279648	-0.411232	2	1029:4869
GO:0048469~cell maturation	0.0357143	0.047125	0.0276589	-0.412552	2	1499:351
GO:0000278~mitotic cell cycle	0.0419847	0.0470076	0.0121277	-0.414168	11	7533:8454:1029:10657:472:6464:25:8328:1739:7040:6777
GO:0045137~development of primary sexual characteristics	0.0363636	0.0483091	0.0287586	-0.415369	2	8204:6777
GO:0001568~blood vessel development	0.0394737	0.0464474	0.0167121	-0.417282	6	3791:80155:821:1499:2022:6461
GO:0043406~positive regulation of MAP kinase activity	0.0350877	0.0469474	0.0277144	-0.427924	2	11183:6464
GO:0001944~vasculature development	0.0387097	0.0456452	0.0161801	-0.428642	6	3791:80155:821:1499:2022:6461
GO:0007018~microtubule-based movement	0.0350877	0.0469649	0.027478	-0.432244	2	3799:3895
GO:0035023~regulation of Rho protein signal transduction	0.0350877	0.0472982	0.0277952	-0.439303	2	6453:7204
GO:0048609~reproductive process in a multicellular organism	0.0344828	0.0469828	0.028194	-0.443357	2	8204:6777
GO:0048511~rhythmic process	0.0338983	0.0456441	0.0259554	-0.452536	2	8204:6777
GO:0045859~regulation of protein kinase activity	0.039801	0.0462736	0.0140492	-0.460711	8	7533:1029:11183:6464:2873:5515:5518:11140
GO:0000003~reproduction	0.0534351	0.0599008	0.0135509	-0.477136	14	596:7153:8204:6198:1488:367:11060:2896:4088:7040:6777:5467:1487:53405
GO:0032504~multicellular organism reproduction	0.0344828	0.0472241	0.0266281	-0.478494	2	8204:6777
GO:0002252~immune effector process	0.0380952	0.0475524	0.0193994	-0.487497	4	596:664:5970:7040
GO:0048667~neuron morphogenesis during differentiation	0.0366972	0.0467982	0.0197225	-0.512153	4	7533:1385:57142:1020
GO:0048534~hemopoietic or lymphoid organ development	0.0382514	0.0460601	0.0150134	-0.520118	7	3791:4090:7040:1499:6777:998:57045
GO:0006520~amino acid metabolic process	0.0382166	0.047	0.0165238	-0.531562	6	1488:790:5515:5518:1487:7175
GO:0006417~regulation of translation	0.0367647	0.0462794	0.0178836	-0.532034	5	1981:10148:5970:6777:9444
GO:0019725~cellular homeostasis	0.038835	0.046267	0.0139442	-0.532984	8	596:598:2923:664:7040:6310:351:5621
GO:0051056~regulation of small GTPase mediated signal transduction	0.037594	0.0465414	0.016706	-0.535578	5	5900:6453:50807:8826:7204
GO:0048812~neurite morphogenesis	0.0366972	0.0469633	0.019168	-0.535584	4	7533:1385:57142:1020
GO:0007254~JNK cascade	0.0322581	0.0464032	0.026229	-0.539295	2	11183:2873
GO:0031098~stress-activated protein kinase signaling pathway	0.031746	0.0465238	0.0272313	-0.542677	2	11183:2873
GO:0046649~lymphocyte activation	0.0372671	0.0461242	0.016141	-0.548734	6	961:10148:4088:7040:6777:6461
GO:0006897~endocytosis	0.037037	0.0459691	0.0160065	-0.55803	6	6453:4646:5867:7040:351:274
GO:0006399~tRNA metabolic process	0.0333333	0.04825	0.0266903	-0.55888	2	81890:7175
GO:0006959~humoral immune response	0.03125	0.0462656	0.0267018	-0.562344	2	596:10148
GO:0010324~membrane invagination	0.037037	0.0461049	0.0159083	-0.57001	6	6453:4646:5867:7040:351:274
GO:0009889~regulation of biosynthetic process	0.0368098	0.0461534	0.0163178	-0.572599	6	1981:10148:5970:6777:9444:3326
GO:0043285~biopolymer catabolic process	0.0386266	0.0461631	0.0131346	-0.573788	9	1029:6500:664:5702:5970:57154:9146:64750:10425
GO:0007596~blood coagulation	0.0340909	0.0473182	0.0217897	-0.607043	3	5873:308:5359
GO:0050817~coagulation	0.0337079	0.0474045	0.0221463	-0.618461	3	5873:308:5359
GO:0021700~developmental maturation	0.0307692	0.0470615	0.0256157	-0.636028	2	1499:351
GO:0051345~positive regulation of hydrolase activity	0.0307692	0.0471692	0.0251401	-0.652343	2	1029:4088
GO:0016337~cell-cell adhesion	0.037037	0.047321	0.0155683	-0.66057	6	1029:961:1605:1739:1499:649
GO:0065004~protein-DNA complex assembly	0.0315789	0.0460105	0.0216535	-0.666478	3	6418:2969:5469
GO:0050776~regulation of immune response	0.0326087	0.0472717	0.0215896	-0.679173	3	2534:4088:7040
GO:0008202~steroid metabolic process	0.032967	0.048033	0.0218328	-0.69006	3	7533:6777:5467
GO:0007599~hemostasis	0.0322581	0.0466882	0.0203979	-0.70743	3	5873:308:5359
GO:0048878~chemical homeostasis	0.0357143	0.0461173	0.0144987	-0.717515	7	596:598:664:7040:6310:351:5621
GO:0002682~regulation of immune system process	0.0322581	0.0479785	0.0216249	-0.726958	3	2534:4088:7040
GO:0019941~modification-dependent protein catabolic process	0.0325203	0.0464065	0.0187945	-0.738842	4	6500:57154:64750:10425
GO:0006511~ubiquitin-dependent protein catabolic process	0.0330579	0.0469008	0.0185655	-0.745629	4	6500:57154:64750:10425
GO:0032446~protein modification by small protein conjugation	0.0289855	0.0483623	0.0258061	-0.750863	2	7341:57154
GO:0031326~regulation of cellular biosynthetic process	0.0337838	0.0458919	0.0160469	-0.754543	5	1981:10148:5970:6777:9444
GO:0051603~proteolysis involved in cellular protein catabolic process	0.0325203	0.0463089	0.0179939	-0.766293	4	6500:57154:64750:10425
GO:0002520~immune system development	0.0360825	0.0467526	0.0137429	-0.776408	7	3791:4090:7040:1499:6777:998:57045
GO:0043632~modification-dependent macromolecule catabolic process	0.0325203	0.0467236	0.0181575	-0.782223	4	6500:57154:64750:10425
GO:0001775~cell activation	0.0346535	0.0457871	0.0140292	-0.793604	7	961:10148:4088:7040:5359:6777:6461
GO:0002250~adaptive immune response	0.027027	0.0470541	0.0249949	-0.801245	2	10148:7040
GO:0044257~cellular protein catabolic process	0.0325203	0.0476829	0.0187241	-0.809793	4	6500:57154:64750:10425
GO:0006816~calcium ion transport	0.0266667	0.04596	0.0237931	-0.81088	2	2534:7222
GO:0007601~visual perception	0.0314961	0.0463228	0.0182716	-0.811465	4	7222:6907:5875:9094
GO:0045321~leukocyte activation	0.0333333	0.0457333	0.0151918	-0.816228	6	961:10148:4088:7040:6777:6461
GO:0006643~membrane lipid metabolic process	0.029703	0.046297	0.0201824	-0.822203	3	2896:5515:5518
GO:0007409~axonogenesis	0.0294118	0.0471373	0.0211041	-0.839907	3	1385:57142:1020
GO:0030098~lymphocyte differentiation	0.0266667	0.0461733	0.0230386	-0.846696	2	7040:6777
GO:0002460~adaptive immune response based on somatic recombination of immune receptors built from immunoglobulin superfamily domains	0.027027	0.0477973	0.0239985	-0.865482	2	10148:7040
GO:0050953~sensory perception of light stimulus	0.0314961	0.0472598	0.017735	-0.88885	4	7222:6907:5875:9094
GO:0016064~immunoglobulin mediated immune response	0.02	0.04738	0.0305757	-0.895484	1	7040
GO:0006457~protein folding	0.0320513	0.0468077	0.01645	-0.897046	5	821:2280:11140:3326:23770
GO:0009617~response to bacterium	0.02	0.0464	0.029091	-0.907497	1	5594
GO:0030003~cellular cation homeostasis	0.0300752	0.045797	0.0169762	-0.926109	4	596:7040:351:5621
GO:0007017~microtubule-based process	0.0289855	0.0458116	0.0179653	-0.93659	4	3799:3895:8773:4131
GO:0001816~cytokine production	0.0277778	0.0472037	0.0205909	-0.943425	3	10148:5970:6777
GO:0009991~response to extracellular stimulus	0.0192308	0.0466923	0.0289682	-0.947988	1	596
GO:0016125~sterol metabolic process	0.0188679	0.0469434	0.0292925	-0.958452	1	5467
GO:0006817~phosphate transport	0.0188679	0.0466038	0.0282852	-0.980578	1	1290
GO:0048015~phosphoinositide-mediated signaling	0.0235294	0.0461765	0.0230216	-0.983731	2	7153:5111
GO:0019724~B cell mediated immunity	0.0192308	0.0486538	0.0298263	-0.98648	1	7040
GO:0050878~regulation of body fluid levels	0.027027	0.0466577	0.0195262	-1.00535	3	5873:308:5359
GO:0055080~cation homeostasis	0.0298507	0.0482015	0.0181609	-1.01045	4	596:7040:351:5621
GO:0043087~regulation of GTPase activity	0.0188679	0.0467547	0.0274827	-1.0147	1	50807
GO:0006519~amino acid and derivative metabolic process	0.03125	0.04575	0.0140708	-1.0305	6	1488:790:5515:5518:1487:7175
GO:0006413~translational initiation	0.0178571	0.0478929	0.0290118	-1.03529	1	1981
GO:0007204~elevation of cytosolic calcium ion concentration	0.0169492	0.0469322	0.0287262	-1.04375	1	7040
GO:0051480~cytosolic calcium ion homeostasis	0.0169492	0.0462373	0.0279673	-1.04723	1	7040
GO:0006631~fatty acid metabolic process	0.0224719	0.0454157	0.0217525	-1.05477	2	5465:5467
GO:0015698~inorganic anion transport	0.0229885	0.0468736	0.0226405	-1.05497	2	53405:1290
GO:0015674~di-, tri-valent inorganic cation transport	0.0227273	0.0460341	0.0218528	-1.06654	2	2534:7222
GO:0006986~response to unfolded protein	0.0172414	0.0471897	0.0278673	-1.07467	1	3326
GO:0051789~response to protein stimulus	0.0172414	0.0463621	0.0270131	-1.07802	1	3326
GO:0007156~homophilic cell adhesion	0.0169492	0.0474576	0.0280699	-1.08688	1	1605
GO:0051347~positive regulation of transferase activity	0.025641	0.0462991	0.0188422	-1.09638	3	11183:6464:998
GO:0006512~ubiquitin cycle	0.0419847	0.0569962	0.0136176	-1.10236	11	8454:6500:7341:6612:11060:6907:57154:79718:64750:59343:10425
GO:0033674~positive regulation of kinase activity	0.025641	0.047	0.0192774	-1.10798	3	11183:6464:998
GO:0006968~cellular defense response	0.0163934	0.0469672	0.0271732	-1.12514	1	5970
GO:0000279~M phase	0.0311111	0.0461956	0.0134027	-1.12548	7	7533:5888:472:6464:1739:7040:6117
GO:0009057~macromolecule catabolic process	0.0343511	0.0489313	0.0128649	-1.13333	9	1029:6500:664:5702:5970:57154:9146:64750:10425
GO:0009725~response to hormone stimulus	0.016129	0.0447258	0.0246506	-1.16009	1	596
GO:0000226~microtubule cytoskeleton organization and biogenesis	0.015873	0.0470635	0.0262674	-1.18742	1	4131
GO:0035295~tube development	0.0247934	0.0463884	0.0181481	-1.18994	3	1499:5469:2033
GO:0006979~response to oxidative stress	0.015873	0.0472063	0.0261979	-1.19602	1	5621
GO:0002526~acute inflammatory response	0.015625	0.0465313	0.0257895	-1.1984	1	6774
GO:0048598~embryonic morphogenesis	0.0212766	0.0474468	0.0218295	-1.19884	2	6935:1499
GO:0030005~cellular di-, tri-valent inorganic cation homeostasis	0.0243902	0.0467561	0.0184683	-1.21104	3	7040:351:5621
GO:0055066~di-, tri-valent inorganic cation homeostasis	0.0241935	0.046129	0.0179253	-1.22372	3	7040:351:5621
GO:0051240~positive regulation of multicellular organismal process	0.0206186	0.0465052	0.0209255	-1.23708	2	2534:7068
GO:0002253~activation of immune response	0.0153846	0.0469077	0.0254723	-1.23754	1	2534
GO:0001505~regulation of neurotransmitter levels	0.0151515	0.0475909	0.0261648	-1.23981	1	2904
GO:0050790~regulation of catalytic activity	0.0458015	0.0642748	0.0148313	-1.24556	12	7533:1029:50807:11183:6464:25:2873:4088:5515:5518:998:11140
GO:0016567~protein ubiquitination	0.0153846	0.0477538	0.0256603	-1.26145	1	57154
GO:0043085~positive regulation of catalytic activity	0.0292683	0.0468732	0.0139535	-1.26168	6	1029:11183:6464:25:4088:998
GO:0055086~nucleobase, nucleoside and nucleotide metabolic process	0.0247934	0.0477273	0.0179799	-1.27553	3	81890:790:5594
GO:0006807~nitrogen compound metabolic process	0.0294118	0.0458866	0.0128272	-1.28436	7	1488:790:5515:5518:3326:1487:7175
GO:0000087~M phase of mitotic cell cycle	0.0268817	0.0459355	0.0147115	-1.29516	5	7533:472:6464:1739:7040
GO:0006820~anion transport	0.0196078	0.0458529	0.0197659	-1.3278	2	53405:1290
GO:0051336~regulation of hydrolase activity	0.0229008	0.0465344	0.0175208	-1.34889	3	1029:50807:4088
GO:0016477~cell migration	0.0264317	0.0447313	0.0135449	-1.35103	6	3655:3791:2534:7040:5175:1020
GO:0006006~glucose metabolic process	0.0138889	0.0475139	0.02488	-1.35149	1	5467
GO:0002449~lymphocyte mediated immunity	0.0144928	0.0475072	0.0244217	-1.35185	1	7040
GO:0002443~leukocyte mediated immunity	0.0133333	0.047	0.0245665	-1.37043	1	7040
GO:0009308~amine metabolic process	0.0276498	0.045977	0.0132738	-1.38071	6	1488:790:5515:5518:1487:7175
GO:0019226~transmission of nerve impulse	0.0305344	0.0474046	0.0121406	-1.38957	8	7533:7040:1499:6310:5594:5467:2904:9094
GO:0007067~mitosis	0.027027	0.0470703	0.0144091	-1.39102	5	7533:472:6464:1739:7040
GO:0007600~sensory perception	0.028	0.045444	0.012489	-1.39675	7	4646:7068:7222:6907:5875:546:9094
GO:0016485~protein processing	0.0128205	0.0466154	0.0237541	-1.4227	1	4215
GO:0051301~cell division	0.0260417	0.0463854	0.0142566	-1.42697	5	7150:998:5499:11140:1020
GO:0050778~positive regulation of immune response	0.0126582	0.047	0.0235936	-1.45555	1	2534
GO:0019752~carboxylic acid metabolic process	0.0305344	0.0489313	0.0124619	-1.47626	8	5465:1488:790:5515:5467:5518:1487:7175
GO:0006082~organic acid metabolic process	0.0305344	0.0496336	0.0127547	-1.49743	8	5465:1488:790:5515:5467:5518:1487:7175
GO:0003012~muscle system process	0.0215827	0.0460791	0.0163265	-1.5004	3	800:1605:7402
GO:0006644~phospholipid metabolic process	0.0125	0.046825	0.0228611	-1.50146	1	2896
GO:0045860~positive regulation of protein kinase activity	0.0176991	0.0469735	0.019477	-1.50302	2	11183:6464
GO:0002684~positive regulation of immune system process	0.0126582	0.0477342	0.0232923	-1.5059	1	2534
GO:0006936~muscle contraction	0.0215827	0.0471439	0.0168884	-1.51353	3	800:1605:7402
GO:0032787~monocarboxylic acid metabolic process	0.017094	0.0468803	0.0195407	-1.52432	2	5465:5467
GO:0051239~regulation of multicellular organismal process	0.0271318	0.0463256	0.0125261	-1.5323	7	2534:961:7068:10148:4088:7040:6777
GO:0009165~nucleotide biosynthetic process	0.0128205	0.0472564	0.0224578	-1.53336	1	790
GO:0007411~axon guidance	0	0.0468269	0.0301023	-1.55559	0
GO:0045087~innate immune response	0.0116279	0.0474535	0.0229937	-1.55806	1	7040
GO:0032147~activation of protein kinase activity	0	0.0475294	0.0303676	-1.56513	0
GO:0009056~catabolic process	0.0458015	0.0684809	0.01445	-1.56951	12	7533:1029:6500:664:5702:2896:5970:57154:5467:9146:64750:10425
GO:0008217~regulation of blood pressure	0	0.0447059	0.0282903	-1.58026	0
GO:0042330~taxis	0.0166667	0.0464	0.0185711	-1.60106	2	1432:5594
GO:0006935~chemotaxis	0.0166667	0.0469667	0.0188463	-1.60775	2	1432:5594
GO:0009259~ribonucleotide metabolic process	0	0.04746	0.0294757	-1.61014	0
GO:0044275~cellular carbohydrate catabolic process	0	0.04625	0.0285055	-1.62249	0
GO:0016052~carbohydrate catabolic process	0	0.0465577	0.0284196	-1.63823	0
GO:0043413~biopolymer glycosylation	0	0.046625	0.0283822	-1.64275	0
GO:0007268~synaptic transmission	0.0254237	0.0455636	0.0122503	-1.64402	6	7533:1499:6310:5594:2904:9094
GO:0007218~neuropeptide signaling pathway	0	0.0466364	0.0282269	-1.6522	0
GO:0006486~protein amino acid glycosylation	0	0.0473214	0.0286387	-1.65236	0
GO:0007626~locomotory behavior	0.0193548	0.0458387	0.0160101	-1.6542	3	1432:6310:5594
GO:0035239~tube morphogenesis	0.010989	0.0462747	0.021184	-1.66568	1	1499
GO:0006813~potassium ion transport	0.010989	0.0464066	0.0211748	-1.67263	1	60598
GO:0005996~monosaccharide metabolic process	0.010989	0.0464505	0.0211297	-1.67828	1	5467
GO:0019318~hexose metabolic process	0.0111111	0.0475	0.0209436	-1.73747	1	5467
GO:0006814~sodium ion transport	0	0.0486964	0.0279218	-1.74403	0
GO:0055074~calcium ion homeostasis	0.00990099	0.0466634	0.0209824	-1.75205	1	7040
GO:0007586~digestion	0	0.0464688	0.0263974	-1.76036	0
GO:0007276~gamete generation	0.0189873	0.0471519	0.0159638	-1.76428	3	8204:6198:7040
GO:0006508~proteolysis	0.0458015	0.072416	0.0150789	-1.76501	12	823:6500:839:8837:57154:5170:642:64750:8751:649:59343:10425
GO:0009101~glycoprotein biosynthetic process	0	0.0473833	0.026817	-1.76692	0
GO:0003013~circulatory system process	0.0143885	0.046705	0.0182035	-1.77529	2	7068:2022
GO:0007200~G-protein signaling, coupled to IP3 second messenger (phospholipase C activating)	0	0.0485484	0.0270599	-1.79411	0
GO:0006875~cellular metal ion homeostasis	0.00943396	0.046934	0.020723	-1.80959	1	7040
GO:0006874~cellular calcium ion homeostasis	0.00990099	0.0468911	0.0202438	-1.82723	1	7040
GO:0055065~metal ion homeostasis	0.00943396	0.0459717	0.0199397	-1.83241	1	7040
GO:0007610~behavior	0.0229008	0.0465267	0.0125855	-1.87724	6	2534:1432:6310:5594:2904:351
GO:0042221~response to chemical stimulus	0.0419847	0.0692214	0.0144635	-1.88313	11	596:7150:5970:1432:7040:5515:5594:5518:3326:642:5621
GO:0008015~blood circulation	0.0143885	0.0462158	0.016773	-1.89753	2	7068:2022
GO:0006629~lipid metabolic process	0.0343511	0.0614885	0.0142913	-1.89888	9	7533:5465:8204:7068:2896:5515:6777:5467:5518
GO:0006732~coenzyme metabolic process	0	0.0461884	0.0242979	-1.90092	0
GO:0019932~second-messenger-mediated signaling	0.0194175	0.0463981	0.0141387	-1.90827	4	7153:5111:5515:5518
GO:0044255~cellular lipid metabolic process	0.0267176	0.0513893	0.0128281	-1.92326	7	7533:5465:2896:5515:6777:5467:5518
GO:0044265~cellular macromolecule catabolic process	0.0189573	0.0463412	0.0140123	-1.95427	4	6500:57154:64750:10425
GO:0007188~G-protein signaling, coupled to cAMP nucleotide second messenger	0	0.0478158	0.0243953	-1.96004	0
GO:0009117~nucleotide metabolic process	0.00869565	0.0459043	0.0189835	-1.96006	1	790
GO:0044248~cellular catabolic process	0.0305344	0.0573931	0.0135613	-1.98054	8	7533:1029:6500:664:57154:5467:64750:10425
GO:0019933~cAMP-mediated signaling	0	0.0465556	0.0234378	-1.98634	0
GO:0009100~glycoprotein metabolic process	0	0.0472308	0.0237008	-1.99279	0
GO:0019953~sexual reproduction	0.0163043	0.0468098	0.0152843	-1.99586	3	8204:6198:7040
GO:0009611~response to wounding	0.0343511	0.0626908	0.0141149	-2.00778	9	5873:50848:5970:6774:7040:308:5359:6777:5175
GO:0044262~cellular carbohydrate metabolic process	0.0125786	0.045522	0.0163523	-2.0146	2	5467:5499
GO:0006954~inflammatory response	0.019685	0.0448071	0.012351	-2.03401	5	50848:5970:6774:7040:6777
GO:0051186~cofactor metabolic process	0	0.0462045	0.0220156	-2.09872	0
GO:0006955~immune response	0.0496183	0.084626	0.0157719	-2.21961	13	596:3660:3572:2534:664:6935:10148:64421:5970:4088:7040:2521:355
GO:0006412~translation	0.0229008	0.0507443	0.0124363	-2.23889	6	1981:10148:5970:6777:9444:7175
GO:0007187~G-protein signaling, coupled to cyclic nucleotide second messenger	0	0.0466019	0.0205736	-2.26514	0
GO:0019935~cyclic-nucleotide-mediated signaling	0	0.0473303	0.0196388	-2.41004	0
GO:0048232~male gamete generation	0	0.0464322	0.0192556	-2.41136	0
GO:0030001~metal ion transport	0.0136364	0.0456545	0.0131209	-2.44025	3	2534:7222:60598
GO:0006118~electron transport	0.00680272	0.0463469	0.0161923	-2.44216	1	23028
GO:0015672~monovalent inorganic cation transport	0.00628931	0.0461384	0.0159599	-2.49682	1	60598
GO:0007283~spermatogenesis	0	0.0464237	0.0185248	-2.50603	0
GO:0006066~alcohol metabolic process	0.00613497	0.0467178	0.0155436	-2.6109	1	5467
GO:0008610~lipid biosynthetic process	0	0.0465	0.0175984	-2.64229	0
GO:0006952~defense response	0.0305344	0.0705305	0.0147609	-2.7096	8	596:3276:664:50848:5970:6774:7040:6777
GO:0006091~generation of precursor metabolites and energy	0.0119522	0.0448845	0.0121514	-2.71016	3	23028:5467:5499
GO:0006812~cation transport	0.0119522	0.0455697	0.012335	-2.72538	3	2534:7222:60598
GO:0005975~carbohydrate metabolic process	0.00892857	0.0459911	0.0131537	-2.81764	2	5467:5499
GO:0009059~macromolecule biosynthetic process	0.0267176	0.0745954	0.0150953	-3.17171	7	1981:10148:5970:5875:6777:9444:7175
GO:0006811~ion transport	0.0229008	0.0686374	0.014145	-3.2334	6	2534:7222:60598:2904:53405:1290
GO:0007186~G-protein coupled receptor protein signaling pathway	0	0.0687672	0.0143314	-4.79834	0
