# Supplementary material for: Identification of responsive gene modules by network-based gene clustering and extending: application to inflammation and angiogenesis
Source: BMC Syst Biol. 2010 Apr 21;4:47. doi: 10.1186/1752-0509-4-47 (PMC2873318; doi:10.1186/1752-0509-4-47)
Supplement: Additional file 6 — The performance comparison among different module identification methods. the detail results of the performance comparison among different methods, including ClustEx, ClustEx_HMA, jActiveModules and GXNA. [file 1752-0509-4-47-S6.XLS]

## Sheet: TNF
Stimulus	Method	#Module_Genes	Reference	#Ref_Genes	#Overlapped	Sensitivity	MEAN(#Overlapped_Shuffled)	STD((#Overlapped_Shuffled))	S/N
TNF	ClustEx_0.5	84	TNFLitRef	376	17	0.0452128	3.4732	1.81604	4.89462
TNF	ClustEx_0.8	284	TNFLitRef	376	52	0.138298	11.803	3.352	4.40566
TNF	ClustEx_1.0	376	TNFLitRef	376	59	0.156915	15.602	3.75585	3.78157
TNF	ClustEx_HMA	314	TNFLitRef	376	62	0.164894	13.0661	3.5253	4.7451
TNF	Clust_0.8	130	TNFLitRef	376	29	0.0771277	5.3652	2.24721	5.4052
TNF	ClustShortest_0.8	167	TNFLitRef	376	36	0.0957447	6.9149	2.58343	5.20615
TNF	jAcitveModules	404	TNFLitRef	376	43	0.114362	16.7935	3.93134	2.56051
TNF	GXNA	300	TNFLitRef	376	39	0.103723	12.4288	3.43373	3.13787
TNF	FoldChange_2.0	1421	TNFLitRef	376	109	0.289894	58.9587	6.81846	1.84875
TNF	FoldChange_4.0	260	TNFLitRef	376	41	0.109043	10.759	3.1565	3.81076
TNF	ClustEx_0.5	84	TNFNetPathRef	184	31	0.168478	1.7121	1.30414	18.1064
TNF	ClustEx_0.8	284	TNFNetPathRef	184	52	0.282609	5.7454	2.3273	9.05072
TNF	ClustEx_1.0	376	TNFNetPathRef	184	57	0.309783	7.6471	2.67052	7.45381
TNF	ClustEx_HMA	314	TNFNetPathRef	184	54	0.293478	6.3054	2.43752	8.56409
TNF	Clust_0.8	130	TNFNetPathRef	184	24	0.130435	2.635	1.58032	9.10816
TNF	ClustShortest_0.8	167	TNFNetPathRef	184	34	0.184783	3.4073	1.82366	9.97858
TNF	jAcitveModules	404	TNFNetPathRef	184	46	0.25	8.2148	2.76417	5.59965
TNF	GXNA	300	TNFNetPathRef	184	30	0.163043	6.1076	2.38428	4.91191
TNF	FoldChange_2.0	1421	TNFNetPathRef	184	44	0.23913	28.8005	4.8848	1.52775
TNF	FoldChange_4.0	260	TNFNetPathRef	184	14	0.076087	5.2674	2.23437	2.65786
TNF	ClustEx_0.5	84	TNFPathDBRef	63	12	0.190476	0.5879	0.763631	20.4116
TNF	ClustEx_0.8	284	TNFPathDBRef	63	28	0.444444	1.9397	1.3598	14.4352
TNF	ClustEx_1.0	376	TNFPathDBRef	63	30	0.47619	2.5953	1.56945	11.5594
TNF	ClustEx_HMA	314	TNFPathDBRef	63	27	0.428571	2.1679	1.43531	12.4544
TNF	Clust_0.8	130	TNFPathDBRef	63	12	0.190476	0.9078	0.936262	13.2188
TNF	ClustShortest_0.8	167	TNFPathDBRef	63	16	0.253968	1.1662	1.06813	13.7198
TNF	jAcitveModules	404	TNFPathDBRef	63	15	0.238095	2.8099	1.62223	5.33827
TNF	GXNA	300	TNFPathDBRef	63	19	0.301587	2.102	1.41922	9.03901
TNF	FoldChange_2.0	1421	TNFPathDBRef	63	23	0.365079	9.8501	2.85181	2.335
TNF	FoldChange_4.0	260	TNFPathDBRef	63	6	0.0952381	1.8151	1.32215	3.3056

## Sheet: VEGF
Stimulus	Method	#Module_Genes	Reference	#Ref_Genes	#Overlapped	Sensitivity	MEAN(#Overlapped_Shuffled)	STD((#Overlapped_Shuffled))	S/N
VEGF	ClustEx	262	VEGFLitRef	342	29	0.0847953	11.8376	3.31233	2.44982
VEGF	ClustEx_HMA	290	VEGFLitRef	342	34	0.0994152	13.1042	3.46123	2.59459
VEGF	jAcitveModules	195	VEGFLitRef	342	26	0.0760234	8.8122	2.87029	2.95046
VEGF	GXNA	250	VEGFLitRef	342	13	0.0380117	11.2814	3.19052	1.15234
VEGF	FoldChange_2.0	709	VEGFLitRef	342	58	0.169591	31.7696	5.23577	1.82564
VEGF	ClustEx	262	VEGFPathDBRef	109	16	0.146789	3.7202	1.87544	4.30084
VEGF	ClustEx_HMA	290	VEGFPathDBRef	109	21	0.192661	4.1305	1.98823	5.08413
VEGF	jAcitveModules	195	VEGFPathDBRef	109	5	0.0458716	2.7555	1.63407	1.81455
VEGF	GXNA	250	VEGFPathDBRef	109	6	0.0550459	3.5495	1.83937	1.69038
VEGF	FoldChange_2.0	709	VEGFPathDBRef	109	17	0.155963	10.1032	3.01003	1.68264
